# Supplementary material for: Geochemical fingerprinting of Pleistocene stone tools from the Tràng An Landscape Complex, Ninh Bình Province, Vietnam
Source: PLoS One. 2022 Jun 22;17(6):e0269658. doi: 10.1371/journal.pone.0269658 (PMC9216604; doi:10.1371/journal.pone.0269658)
Supplement: S1 File — (CSV) [file pone.0269658.s001.csv]

ID	Specimen	Type	Location	Classification	TiO2	Fe2O3	Ni	As	Rb	Sr	Y	Zr	Nb	Sn	Sb	Ba	Th
TB1_015.1NC	TB1.15		TB1		0.64955814	16.19364002	107	1	27	80	23	79	18	40	0	0	13
TB1_015.2NC	TB1.15		TB1		0.89360117	30.2352956	123	3	26	80	24	85	20	53	0	0	17
TB1_015.3NC	TB1.15		TB1		0.61869829	21.57531676	132	8	20	68	20	84	11	15	0	0	12
	TB1.15	AVG	TB1	Alkali_Basalt	0.7206192	22.66808413	120.6666667	4	24.33333333	76	22.33333333	82.66666667	16.33333333	36	0	0	14
TB1_023.1NC	TB1.23		TB1		0.56598633	20.28358281	21	8	24	36	16	79	7	1	9	2211	10
TB1_023.2NC	TB1.23		TB1		0.53812906	20.03452907	16	2	27	38	17	82	8	16	4	1370	7
TB1_023.3NC	TB1.23		TB1		0.55414282	17.78046405	23	0	24	39	16	85	5	0	8	2217	12
	TB1.23	AVG	TB1	Andesite_Basaltic	0.552752737	19.36619198	20	3.333333333	25	37.66666667	16.33333333	82	6.666666667	5.666666667	7	1932.666667	9.666666667
TB1_032.1C	TB1.32		TB1		0.49559251	8.29340376	24	0	39	82	16	80	13	6	0	143	13
TB1_032.2C	TB1.32		TB1		0.57566131	10.20133841	29	3	39	65	18	101	14	4	2	1465	15
TB1_032.3NC	TB1.32		TB1		0.3936716	6.95491862	23	3	43	82	19	82	8	0	3	1927	14
	TB1.32	AVG	TB1	Andesite_Basaltic	0.488308473	8.483220263	25.33333333	2	40.33333333	76.33333333	17.66666667	87.66666667	11.66666667	3.333333333	1.666666667	1178.333333	14
TB1_038.1C	TB1.38		TB1		0.53529329	22.88763839	426	3	21	79	15	59	5	6	3	1718	13
TB1_038.2C	TB1.38		TB1		0.45555811	22.05726863	427	3	21	97	14	61	8	0	6	2325	12
TB1_038.3C	TB1.38		TB1		0.5204472	23.95633914	410	3	21	85	13	54	7	14	4	1038	14
	TB1.38	AVG	TB1	Basalt	0.5037662	22.96708205	421	3	21	87	14	58	6.666666667	6.666666667	4.333333333	1693.666667	13
TB1_040.1C	TB1.40		TB1		0.45839388	15.70139431	180	0	38	101	15	64	12	19	1	496	13
TB1_040.2C	TB1.40		TB1		0.44521589	15.67465892	196	1	31	95	16	68	11	16	4	736	13
TB1_040.3C	TB1.40		TB1		0.467068	17.03130125	214	8	39	121	19	77	12	5	4	1306	13
	TB1.40	AVG	TB1	Trachyandesite	0.45689259	16.13578483	196.6666667	3	36	105.6666667	16.66666667	69.66666667	11.66666667	13.33333333	3	846	13
TB1_042.1NC	TB1.42		TB1		0.82220649	14.58494158	108	0	32	261	22	140	30	12	2	738	13
TB1_042.2NC	TB1.42		TB1		1.00719878	17.11136445	109	8	31	255	22	146	23	4	6	1335	12
TB1_042.3NC	TB1.42		TB1		0.77349797	13.52653467	88	0	32	229	18	144	31	56	0	0	18
	TB1.42	AVG	TB1	Alkali_Basalt	0.867634413	15.07428023	101.6666667	2.666666667	31.66666667	248.3333333	20.66666667	143.3333333	28	24	2.666666667	691	14.33333333
TB1_056.1NC	TB1.56		TB1		0.73129504	22.82044249	36	0	40	36	18	90	12	10	3	1815	13
TB1_056.2NC	TB1.56		TB1		0.84038878	21.88313117	37	5	31	39	21	102	13	8	3	662	10
TB1_056.3NC	TB1.56		TB1		0.8023561	20.25627554	28	1	36	37	19	106	15	0	3	1963	16
	TB1.56	AVG	TB1	Alkali_Basalt	0.79134664	21.65328307	33.66666667	2	35.66666667	37.33333333	19.33333333	99.33333333	13.33333333	6	3	1480	13
TB1_070.1C	TB1.70		TB1		0.3586415	14.17733411	437	1	38	200	13	63	4	0	3	1292	7
TB1_070.2C	TB1.70		TB1		0.41452285	15.96217159	394	1	33	241	13	56	8	13	1	795	13
TB1_070.3C	TB1.70		TB1		0.37882551	13.53997385	399	12	35	231	13	52	6	6	2	1235	13
	TB1.70	AVG	TB1	Andesite_Basaltic	0.38399662	14.55982652	410	4.666666667	35.33333333	224	13	57	6	6.333333333	2	1107.333333	11
TB1_082.1C	TB1.82		TB1		0.38599834	11.14293883	25	11	55	74	17	63	6	10	4	653	10
TB1_082.2C	TB1.82		TB1		0.55147386	14.12600788	25	0	42	51	13	55	7	22	0	18	6
TB1_082.3C	TB1.82		TB1		0.4887533	13.24288219	38	6	28	53	18	88	20	13	4	1544	13
	TB1.82	AVG	TB1	Trachyandesite	0.4754085	12.8372763	29.33333333	5.666666667	41.66666667	59.33333333	16	68.66666667	11	15	2.666666667	738.3333333	9.666666667
TB1_084.1NC	TB1.84		TB1		1.74533303	20.61941934	30	0	47	147	30	170	34	0	9	3877	14
TB1_084.2NC	TB1.84		TB1		1.69262107	19.19558111	26	4	43	144	29	160	34	0	6	4125	16
TB1_084.3C	TB1.84		TB1		2.02774236	20.45414602	30	6	46	133	30	173	37	1	7	3451	19
	TB1.84	AVG	TB1	Alkali_Basalt	1.82189882	20.08971549	28.66666667	3.333333333	45.33333333	141.3333333	29.66666667	167.6666667	35	0.333333333	7.333333333	3817.666667	16.33333333
TB1_095.1NC	TB1.95		TB1		0.76265532	14.97510671	142	2	34	97	18	97	13	0	6	2459	12
TB1_095.2NC	TB1.95		TB1		0.82771122	16.45999313	144	12	33	110	17	89	17	0	4	1802	11
TB1_095.3C	TB1.95		TB1		0.96766481	16.84386758	149	7	33	132	20	106	14	0	8	2236	12
	TB1.95	AVG	TB1	Alkali_Basalt	0.852677117	16.09298914	145	7	33.33333333	113	18.33333333	97.33333333	14.66666667	0	6	2165.666667	11.66666667
TB1_104.1NC	TB1.104		TB1		0.78450743	11.63504157	164	5	19	150	24	119	22	0	7	3301	14
TB1_104.2NC	TB1.104		TB1		1.27909908	16.93036443	154	3	20	158	28	124	24	1	2	1869	15
TB1_104.3NC	TB1.104		TB1		0.74914371	11.02227215	166	3	23	156	24	127	19	14	1	490	20
	TB1.104	AVG	TB1	Alkali_Basalt	0.937583407	13.19589272	161.3333333	3.666666667	20.66666667	154.6666667	25.33333333	123.3333333	21.66666667	5	3.333333333	1886.666667	16.33333333
TB1_110.1C	TB1.110		TB1		0.72312135	11.92398394	200	3	25	83	21	123	18	11	5	1062	18
TB1_110.2C	TB1.110		TB1		0.73529848	11.85535834	200	3	24	89	21	119	22	16	4	2134	10
TB1_110.3NC	TB1.110		TB1		0.57449364	10.66727764	152	0	41	154	32	130	20	12	4	2210	12
	TB1.110	AVG	TB1	Trachyandesite	0.677637823	11.48220664	184	2	30	108.6666667	24.66666667	124	20	13	4.333333333	1802	13.33333333
TB1_112.1NC	TB1.112		TB1		0.17248154	7.28703793	80	16	49	43	22	51	4	0	16	2393	9
TB1_112.2C	TB1.112		TB1		0.21952196	16.07869214	40	15	26	99	31	50	4	26	2	0	7
TB1_112.3C	TB1.112		TB1		0.24420984	18.13188431	94	24	47	45	17	58	1	0	21	3604	10
	TB1.112	AVG	TB1	Rhyolite	0.212071113	13.83253813	71.33333333	18.33333333	40.66666667	62.33333333	23.33333333	53	3	8.666666667	13	1999	8.666666667
TB1_115.1NC	TB1.115		TB1		0.43737582	9.29061951	509	5	19	40	13	51	6	26	0	0	11
TB1_115.2NC	TB1.115		TB1		0.46723481	9.99131548	515	1	20	39	17	53	5	40	0	0	8
TB1_115.3NC	TB1.115		TB1		0.47023739	10.04635893	501	0	20	28	16	48	2	39	0	0	11
	TB1.115	AVG	TB1	Andesite_Basaltic	0.458282673	9.776097973	508.3333333	2	19.66666667	35.66666667	15.33333333	50.66666667	4.333333333	35	0	0	10
TB1_117.1NC	TB1.117		TB1		0.57516088	8.99438567	81	0	29	138	26	94	14	9	5	1980	16
TB1_117.2NC	TB1.117		TB1		0.79334836	11.29248545	59	2	30	114	24	81	16	21	5	1330	17
TB1_117.3C	TB1.117		TB1		1.02037677	14.14731041	96	5	27	126	21	96	13	0	13	5165	14
	TB1.117	AVG	TB1	Basalt	0.796295337	11.47806051	78.66666667	2.333333333	28.66666667	126	23.66666667	90.33333333	14.33333333	10	7.666666667	2825	15.66666667
TB1_118.1C	TB1.118		TB1		0.43670858	9.81131625	98	0	15	86	13	78	12	12	7	2336	10
TB1_118.2C	TB1.118		TB1		0.66507147	12.03221223	144	3	38	101	18	92	15	8	3	1677	14
TB1_118.3C	TB1.118		TB1		0.52194849	10.04335656	131	19	20	83	13	75	11	0	7	2945	14
	TB1.118	AVG	TB1	Alkali_Basalt	0.541242847	10.62896168	124.3333333	7.333333333	24.33333333	90	14.66666667	81.66666667	12.66666667	6.666666667	5.666666667	2319.333333	12.66666667
TB1_123.1NC	TB1.123		TB1		0.54580232	8.02376234	32	0	21	41	17	74	7	34	0	0	13
TB1_123.2C	TB1.123		TB1		0.74180407	11.91211743	45	12	17	30	18	84	11	2	6	561	11
TB1_123.3NC	TB1.123		TB1		0.6305418	9.07645045	41	2	25	42	20	78	10	30	0	0	14
	TB1.123	AVG	TB1	Basalt	0.63938273	9.67077674	39.33333333	4.666666667	21	37.66666667	18.33333333	78.66666667	9.333333333	22	2	187	12.66666667
TB1_124.1NC	TB1.124		TB1		0.70660716	9.56698052	267	4	24	169	31	153	21	0	4	1239	9
TB1_124.2NC	TB1.124		TB1		0.77750141	9.74683678	273	5	21	176	28	144	20	8	7	971	11
TB1_124.3C	TB1.124		TB1		0.71494766	8.73875531	231	11	27	179	29	138	21	14	1	262	13
	TB1.124	AVG	TB1	Trachyandesite	0.733018743	9.350857537	257	6.666666667	24	174.6666667	29.33333333	145	20.66666667	7.333333333	4	824	11
TB1_140.1C	TB1.140		TB1		0.7706622	11.71682041	149	10	27	123	19	62	18	0	7	2598	10
TB1_140.2C	TB1.140		TB1		0.51294075	7.98601826	163	0	26	109	16	73	16	0	8	3624	8
TB1_140.3NC	TB1.140		TB1		0.4053483	8.8569915	124	6	25	112	19	57	11	0	0	1561	9
	TB1.140	AVG	TB1	Alkali_Basalt	0.56298375	9.51994339	145.3333333	5.333333333	26	114.6666667	18	64	15	0	5	2594.333333	9
TB1_149.1NC	TB1.149		TB1		1.25074138	12.89432133	151	0	30	125	26	120	26	0	4	3617	14
TB1_149.2NC	TB1.149		TB1		1.10361496	11.47648784	153	2	27	128	28	121	21	0	6	2375	15
TB1_149.3NC	TB1.149		TB1		0.97450402	10.86271763	179	4	27	122	31	119	20	0	9	4215	16
	TB1.149	AVG	TB1	Alkali_Basalt	1.10962012	11.74450893	161	2	28	125	28.33333333	120	22.33333333	0	6.333333333	3402.333333	15
TB1_156.1NC	TB1.156		TB1		0.5137748	5.50405906	69	17	42	132	23	89	17	11	0	76	11
TB1_156.2NC	TB1.156		TB1		0.46957015	5.9432629	50	13	35	103	20	82	16	7	0	673	12
TB1_156.3C	TB1.156		TB1		0.77850227	10.56190875	37	5	21	47	20	94	15	19	3	914	12
	TB1.156	AVG	TB1	Trachyandesite	0.587282407	7.336410237	52	11.66666667	32.66666667	94	21	88.33333333	16	12.33333333	1	554.3333333	11.66666667
TB1_167.1C	TB1.167		TB1		0.4687361	10.17574678	158	8	34	137	23	74	7	5	6	1102	12
TB1_167.2C	TB1.167		TB1		0.46856929	8.92332958	173	2	26	137	23	66	3	0	6	1977	8
TB1_167.3C	TB1.167		TB1		0.55414282	9.6118731	153	4	32	155	18	71	7	12	7	1549	9
	TB1.167	AVG	TB1	Andesite_Basaltic	0.497149403	9.570316487	161.3333333	4.666666667	30.66666667	143	21.33333333	70.33333333	5.666666667	5.666666667	6.333333333	1542.666667	9.666666667
TB1_169.1NC	TB1.169		TB1		0.51477566	9.79001372	282	10	20	95	16	53	8	16	0	718	7
TB1_169.2NC	TB1.169		TB1		0.43487367	9.35695759	312	6	20	105	16	56	13	14	0	533	8
TB1_169.3NC	TB1.169		TB1		0.40434744	8.58506256	328	3	18	106	17	50	9	2	0	130	11
	TB1.169	AVG	TB1	Basalt	0.451332257	9.24401129	307.3333333	6.333333333	19.33333333	102	16.33333333	53	10	10.66666667	0	460.3333333	8.666666667
TB1_174.1NC	TB1.174		TB1		0.38132766	6.00259545	284	4	28	257	26	136	29	4	5	2148	11
TB1_174.2C	TB1.174		TB1		0.75614973	10.04435735	289	4	31	249	30	149	22	17	6	2111	14
TB1_174.3C	TB1.174		TB1		0.70327096	10.1565888	260	12	34	291	30	133	23	0	5	2209	11
	TB1.174	AVG	TB1	Trachyandesite	0.613582783	8.734513867	277.6666667	6.666666667	31	265.6666667	28.66666667	139.3333333	24.66666667	7	5.333333333	2156	12
TB1_175.1NC	TB1.175		TB1		0.25788826	8.00160199	85	16	129	144	32	67	6	0	1	1369	15
TB1_175.2NC	TB1.175		TB1		0.28441105	7.64617857	86	10	114	183	29	60	13	0	2	1765	14
TB1_175.3C	TB1.175		TB1		0.43053661	8.65554677	74	15	65	248	25	50	14	0	0	0	10
	TB1.175	AVG	TB1	Andesite_Basaltic	0.32427864	8.10110911	81.66666667	13.66666667	102.6666667	191.6666667	28.66666667	59	11	0	1	1044.666667	13
TB1_178.1NC	TB1.178		TB1		0.4870852	8.22921023	137	7	22	131	18	65	10	30	0	0	16
TB1_178.2NC	TB1.178		TB1		0.45772664	8.43165575	132	2	27	136	17	62	9	32	0	0	10
TB1_178.3NC	TB1.178		TB1		0.59250912	10.15859038	132	3	25	138	18	68	8	2	0	106	7
	TB1.178	AVG	TB1	Andesite_Basaltic	0.51244032	8.939818787	133.6666667	4	24.66666667	135	17.66666667	65	9	21.33333333	0	35.33333333	11
TB1_191.1C	TB1.191		TB1		0.86090641	11.00325714	125	7	27	141	20	81	12	0	7	2985	12
TB1_191.2C	TB1.191		TB1		0.87842146	11.92784413	126	4	31	140	21	69	13	0	8	3584	12
TB1_191.3NC	TB1.191		TB1		0.85373358	9.47533675	128	5	37	141	24	79	18	0	6	1979	12
	TB1.191	AVG	TB1	Basalt	0.864353817	10.80214601	126.3333333	5.333333333	31.66666667	140.6666667	21.66666667	76.33333333	14.33333333	0	7	2849.333333	12
TB1_193.1NC	TB1.193		TB1		1.47193144	11.64018849	143	9	36	402	23	131	31	28	0	547	13
TB1_193.2NC	TB1.193		TB1		1.42872765	11.04071528	136	17	37	423	27	132	30	0	6	3123	15
TB1_193.3NC	TB1.193		TB1		1.42105439	10.73490245	148	15	34	406	26	135	29	0	5	2934	9
	TB1.193	AVG	TB1	Alkali_Basalt	1.44057116	11.13860207	142.3333333	13.66666667	35.66666667	410.3333333	25.33333333	132.6666667	30	9.333333333	3.666666667	2201.333333	12.33333333
TB1_211.1NC	TB1.211		TB1		0.4754085	6.03876686	93	8	33	189	27	88	16	4	4	2256	10
TB1_211.2NC	TB1.211		TB1		0.8023561	9.25859423	85	1	31	160	24	91	15	11	1	1494	11
TB1_211.3NC	TB1.211		TB1		0.67374559	8.27381687	96	7	35	180	20	86	15	0	1	2029	8
	TB1.211	AVG	TB1	Basalt	0.650503397	7.85705932	91.33333333	5.333333333	33	176.3333333	23.66666667	88.33333333	15.33333333	5	2	1926.333333	9.666666667
TB1_213.1NC	TB1.213		TB1		0.49275674	6.12869499	25	24	51	210	31	127	12	19	0	0	6
TB1_213.2NC	TB1.213		TB1		0.52578512	5.93840192	26	30	51	239	31	119	8	14	0	0	4
TB1_213.3NC	TB1.213		TB1		0.48992097	6.13827398	31	24	50	220	30	123	12	11	0	342	4
	TB1.213	AVG	TB1	Andesite_Basaltic	0.502820943	6.068456963	27.33333333	26	50.66666667	223	30.66666667	123	10.66666667	14.66666667	0	114	4.666666667
TB1_222.1C	TB1.222		TB1		0.63571291	11.11534562	94	16	25	63	18	75	14	4	2	535	10
TB1_222.2NC	TB1.222		TB1		0.51977996	9.10261396	67	18	27	88	19	74	11	26	0	0	12
TB1_222.3NC	TB1.222		TB1		0.46523309	6.9111698	63	8	25	95	24	86	14	12	5	1443	11
	TB1.222	AVG	TB1	Andesite_Basaltic	0.540241987	9.043043127	74.66666667	14	25.66666667	82	20.33333333	78.33333333	13	14	2.333333333	659.3333333	11
TB1_243.1C	TB1.243		TB1		0.27223392	5.2083971	28	2	27	71	17	54	13	23	0	0	7
TB1_243.2C	TB1.243		TB1		0.28724682	5.19681653	24	0	20	43	19	72	10	31	0	142	14
TB1_243.3C	TB1.243		TB1		0.23403443	3.74266866	32	12	29	60	21	73	13	0	1	1691	11
	TB1.243	AVG	TB1	Andesite_Basaltic	0.264505057	4.715960763	28	4.666666667	25.33333333	58	19	66.33333333	12	18	0.333333333	611	10.66666667
TB1_280.1NC	TB1.280		TB1		1.12746879	10.80552963	49	8	48	140	38	153	26	21	0	989	16
							42	16	48	143	39	153	29	10	3	1592	18
TB1_280.2NC	TB1.280		TB1		1.50729516	25.5330123	48	5	44	136	41	164	26	18	2	921	14
	TB1.280	AVG	TB1	Alkali_Basalt	1.317381975	18.16927097	46.33333333	9.666666667	46.66666667	139.6666667	39.33333333	156.6666667	27	16.33333333	1.666666667	1167.333333	16
TB1_297.1NC	TB1.297		TB1		0.68325376	18.50861026	33	1	27	39	16	77	11	10	3	1014	15
TB1_297.2NC	TB1.297		TB1		0.40084443	10.17917806	31	0	27	42	20	80	7	9	7	1420	6
TB1_297.3NC	TB1.297		TB1		0.7039382	19.02344523	48	3	21	32	25	89	19	3	6	1053	14
	TB1.297	AVG	TB1	Andesite_Basaltic	0.59601213	15.90374452	37.33333333	1.333333333	25	37.66666667	20.33333333	82	12.33333333	7.333333333	5.333333333	1162.333333	11.66666667
TB1_299.1NC	TB1.299		TB1		0.32127606	5.50949192	21	1	33	61	19	79	15	8	0	726	14
TB1_299.2C	TB1.299		TB1		0.52862089	8.94205865	21	0	31	60	22	75	16	44	0	0	17
TB1_299.3NC	TB1.299		TB1		0.40634916	6.9454826	37	0	43	56	21	82	17	48	0	0	14
	TB1.299	AVG	TB1	Trachyandesite	0.418748703	7.13234439	26.33333333	0.333333333	35.66666667	59	20.66666667	78.66666667	16	33.33333333	0	242	15
TB1_301.1NC	TB1.301		TB1		0.69776623	11.4461782	38	0	18	37	21	85	11	30	2	0	12
TB1_301.2NC	TB1.301		TB1		0.71544809	9.3202143	28	0	24	41	22	94	15	60	0	0	12
TB1_301.3C	TB1.301		TB1		0.84656075	9.95442922	35	13	23	29	21	99	9	20	1	0	10
	TB1.301	AVG	TB1	Basalt	0.753258357	10.24027391	33.66666667	4.333333333	21.66666667	35.66666667	21.33333333	92.66666667	11.66666667	36.66666667	1	0	11.33333333
TB1_307.1C	TB1.307		TB1		0.61853148	21.86068488	249	0	22	77	21	70	11	19	0	1540	13
TB1_307.2C	TB1.307		TB1		0.83505086	34.3857147	221	7	25	88	25	69	10	7	7	1687	14
TB1_307.3C	TB1.307		TB1		0.60985736	24.15106428	250	0	22	88	26	78	12	0	3	2656	10
	TB1.307	AVG	TB1	Basalt	0.687813233	26.79915462	240	2.333333333	23	84.33333333	24	72.33333333	11	8.666666667	3.333333333	1961	12.33333333
TB1_308.1C	TB1.308		TB1		0.86791243	25.7045763	39	16	34	62	21	77	10	0	2	2166	12
TB1_308.2C	TB1.308		TB1		0.84589351	23.6987072	38	2	33	35	22	87	17	0	10	3371	7
	TB1.308	AVG	TB1	Basalt	0.85690297	24.70164175	38.5	9	33.5	48.5	21.5	82	13.5	0	6	2768.5	9.5
TB1_317.1C	TB1.317		TB1		0.70644035	20.04768231	130	24	36	87	21	90	21	20	0	583	12
TB1_317.2C	TB1.317		TB1		0.84155645	22.81586745	150	12	37	69	21	94	15	0	7	2768	14
TB1_317.3C	TB1.317		TB1		0.87792103	23.02160128	138	6	33	62	24	99	11	0	7	2879	14
	TB1.317	AVG	TB1	Alkali_Basalt	0.808639277	21.96171701	139.3333333	14	35.33333333	72.66666667	22	94.33333333	15.66666667	6.666666667	4.666666667	2076.666667	13.33333333
TB1_318.1C	TB1.318		TB1		2.12082234	31.28526728	98	8	32	452	32	142	40	0	9	5676	15
TB1_318.2C	TB1.318		TB1		1.70679992	24.35079337	100	8	46	504	33	155	46	0	8	5531	11
TB1_318.3C	TB1.318		TB1		1.90513701	26.32535204	84	4	41	487	26	147	41	0	12	5660	13
	TB1.318	AVG	TB1	Alkali_Basalt	1.910919757	27.3204709	94	6.666666667	39.66666667	481	30.33333333	148	42.33333333	0	9.666666667	5622.333333	13
TB1_320.1NC	TB1.320		TB1		0.31743943	11.78115691	80	11	45	165	16	56	9	6	0	0	13
TB1_320.2NC	TB1.320		TB1		0.37765784	14.02206869	87	10	37	178	21	47	12	5	0	0	10
	TB1.320	AVG	TB1	Andesite_Basaltic	0.347548635	12.9016128	83.5	10.5	41	171.5	18.5	51.5	10.5	5.5	0	0	11.5
TB1_321.1NC	TB1.321		TB1		0.59200869	16.53119219	86	0	36	192	24	91	19	9	1	1441	14
TB1_321.2NC	TB1.321		TB1		0.62570431	16.82156426	91	0	37	196	24	98	17	11	1	604	11
TB1_321.3NC	TB1.321		TB1		0.8557353	22.34177893	82	5	38	208	25	83	20	0	0	945	12
	TB1.321	AVG	TB1	Alkali_Basalt	0.691149433	18.56484513	86.33333333	1.666666667	37	198.6666667	24.33333333	90.66666667	18.66666667	6.666666667	0.666666667	996.6666667	12.33333333
TB1_325.1NC	TB1.325		TB1		0.70377139	18.21066078	103	5	27	142	29	101	20	0	6	2849	13
TB1_325.2NC	TB1.325		TB1		0.74997776	18.47858656	104	4	34	140	20	98	17	26	1	1514	21
TB1_325.3NC	TB1.325		TB1		0.61352718	15.19385081	88	0	31	141	26	79	23	25	0	0	16
	TB1.325	AVG	TB1	Alkali_Basalt	0.68909211	17.29436605	98.33333333	3	30.66666667	141	25	92.66666667	20	17	2.333333333	1454.333333	16.66666667
TB1_342.1NC	TB1.342		TB1		0.64455384	20.10072418	200	5	29	370	21	81	15	14	0	454	12
TB1_342.2NC	TB1.342		TB1		0.36598114	12.21306928	201	8	31	340	21	76	16	0	2	991	16
	TB1.342	AVG	TB1	Trachyandesite	0.50526749	16.15689673	200.5	6.5	30	355	21	78.5	15.5	7	1	722.5	14
TB1_349.1NC	TB1.349		TB1		0.72645755	18.33833299	101	11	42	193	26	86	13	8	1	2782	9
TB1_349.2NC	TB1.349		TB1		0.84922971	20.05097062	90	5	37	179	24	86	17	0	4	2750	14
TB1_349.3NC	TB1.349		TB1		0.99835785	22.32648114	96	7	35	187	25	86	16	0	0	2759	15
	TB1.349	AVG	TB1	Basalt	0.858015037	20.23859492	95.66666667	7.666666667	38	186.3333333	25	86	15.33333333	2.666666667	1.666666667	2763.666667	12.66666667
TB1_376.1NC	TB1.376		TB1		0.7239554	20.03395719	27	0	21	60	19	76	14	0	6	1448	10
TB1_376.2NC	TB1.376		TB1		0.75781783	19.63335525	34	9	28	62	15	69	14	27	0	0	12
TB1_376.3NC	TB1.376		TB1		0.51727781	14.86287526	36	7	21	53	20	72	11	4	8	1487	13
	TB1.376	AVG	TB1	Alkali_Basalt	0.666350347	18.17672923	32.33333333	5.333333333	23.33333333	58.33333333	18	72.33333333	13	10.33333333	4.666666667	978.3333333	11.66666667
TB1_377.1NC	TB1.377		TB1		1.13464162	17.02644027	115	7	32	797	24	130	30	10	0	2627	17
TB1_377.2NC	TB1.377		TB1		1.10795202	17.74286294	129	28	30	764	24	123	34	40	0	718	18
TB1_377.3NC	TB1.377		TB1		1.1459847	17.6353495	120	26	30	751	19	123	29	5	1	3257	14
	TB1.377	AVG	TB1	Alkali_Basalt	1.129526113	17.46821757	121.3333333	20.33333333	30.66666667	770.6666667	22.33333333	125.3333333	31	18.33333333	0.333333333	2200.666667	16.33333333
TB1_414.1NC	TB1.414		TB1		0.71761662	19.73286237	409	3	21	37	23	63	15	15	0	0	12
TB1_414.2NC	TB1.414		TB1		0.71161146	19.06333386	387	7	26	30	23	70	11	48	0	0	14
TB1_414.3NC	TB1.414		TB1		0.42386421	10.70402093	423	0	21	29	15	65	14	31	0	0	13
	TB1.414	AVG	TB1	Basalt	0.61769743	16.50007239	406.3333333	3.333333333	22.66666667	32	20.33333333	66	13.33333333	31.33333333	0	0	13
TB1_419.1C	TB1.419		TB1		0.77249711	15.53740772	522	15	26	46	18	49	6	38	0	0	12
TB1_419.2C	TB1.419		TB1		0.75831826	14.34832623	502	7	23	41	20	57	10	52	0	0	10
TB1_419.3C	TB1.419		TB1		0.72195368	13.667932	556	10	26	44	18	54	13	44	0	0	14
	TB1.419	AVG	TB1	Basalt	0.750923017	14.51788865	526.6666667	10.66666667	25	43.66666667	18.66666667	53.33333333	9.666666667	44.66666667	0	0	12
TB1_427.1NC	TB1.427		TB1		0.62236811	12.70460014	109	14	25	167	17	58	12	0	0	1429	8
TB1_427.2NC	TB1.427		TB1		0.47791065	10.47741348	81	4	26	141	16	62	10	10	0	358	11
TB1_427.3NC	TB1.427		TB1		0.46006198	8.81295674	96	4	27	165	16	64	12	0	0	1732	11
	TB1.427	AVG	TB1	Alkali_Basalt	0.52011358	10.66499012	95.33333333	7.333333333	26	157.6666667	16.33333333	61.33333333	11.33333333	3.333333333	0	1173	10
TB1_442.1NC	TB1.442		TB1		0.54530189	11.32336697	32	2	49	97	29	84	20	12	1	2039	14
TB1_442.2NC	TB1.442		TB1		0.52762003	10.47841427	28	4	52	149	21	75	10	0	8	2605	7
TB1_442.3C	TB1.442		TB1		0.65522968	10.29727128	24	5	51	89	26	83	17	19	3	769	13
	TB1.442	AVG	TB1	Andesite_Basaltic	0.576050533	10.69968417	28	3.666666667	50.66666667	111.6666667	25.33333333	80.66666667	15.66666667	10.33333333	4	1804.333333	11.33333333
TB1_443.1C	TB1.443		TB1		0.47991237	9.49392285	64	0	24	221	19	76	15	8	0	1370	18
TB1_443.2C	TB1.443		TB1		0.66974215	12.53746821	64	0	23	249	17	80	13	0	9	2659	10
TB1_443.3NC	TB1.443		TB1		0.5804988	11.08289143	67	7	22	237	16	77	12	0	7	3045	11
	TB1.443	AVG	TB1	Alkali_Basalt	0.576717773	11.03809416	65	2.333333333	23	235.6666667	17.33333333	77.66666667	13.33333333	2.666666667	5.333333333	2358	13
TB1_446.1NC	TB1.446		TB1		0.5804988	16.6903178	332	0	35	88	23	65	13	23	0	939	14
TB1_446.2NC	TB1.446		TB1		0.4620637	14.15703237	342	10	30	77	17	62	7	38	0	0	18
TB1_446.3NC	TB1.446		TB1		0.79551689	21.35485702	446	6	29	100	22	65	11	0	6	2201	10
	TB1.446	AVG	TB1	Basalt	0.61269313	17.40073573	373.3333333	5.333333333	31.33333333	88.33333333	20.66666667	64	10.33333333	20.33333333	2	1046.666667	14
TB1_447.1NC	TB1.447		TB1		1.07692536	17.01786207	131	0	32	131	30	99	22	0	10	3374	12
TB1_447.2NC	TB1.447		TB1		1.22421859	18.23510865	139	0	35	137	32	109	19	13	6	2617	14
TB1_447.3NC	TB1.447		TB1		1.32146882	19.56215619	130	3	30	134	33	107	24	0	9	2668	12
	TB1.447	AVG	TB1	Alkali_Basalt	1.20753759	18.27170897	133.3333333	1	32.33333333	134	31.66666667	105	21.66666667	4.333333333	8.333333333	2886.333333	12.66666667
TB1_448.1NC	TB1.448		TB1		1.30728997	11.87137098	104	10	21	223	22	104	32	8	0	680	8
TB1_448.2NC	TB1.448		TB1		1.45925388	12.25610325	120	9	23	216	22	119	34	22	0	0	13
TB1_448.3NC	TB1.448		TB1		1.3711782	10.82740404	120	6	22	224	22	115	31	0	3	2352	13
	TB1.448	AVG	TB1	Alkali_Basalt	1.379240683	11.65162609	114.6666667	8.333333333	22	221	22	112.6666667	32.33333333	10	1	1010.666667	11.33333333
TB1_449.1NC	TB1.449		TB1		1.37985232	21.31353869	102	7	37	397	29	147	40	6	2	2836	16
TB1_449.2NC	TB1.449		TB1		1.5129667	23.49897811	99	0	39	363	30	138	33	19	0	1362	13
TB1_449.3NC	TB1.449		TB1		1.67560645	23.29081379	101	0	38	358	24	133	33	9	0	1896	11
	TB1.449	AVG	TB1	Alkali_Basalt	1.52280849	22.7011102	100.6666667	2.333333333	38	372.6666667	27.66666667	139.3333333	35.33333333	11.33333333	0.666666667	2031.333333	13.33333333
TB1_450.1NC	TB1.450		TB1		0.61269313	8.43294248	138	5	25	118	22	69	10	0	6	1924	10
TB1_450.2NC	TB1.450		TB1		0.67774903	9.34666375	134	2	23	107	18	69	12	9	4	1017	10
TB1_450.3NC	TB1.450		TB1		0.68759082	9.2601669	149	8	27	120	20	69	15	0	7	2476	9
	TB1.450	AVG	TB1	Basalt	0.659344327	9.01325771	140.3333333	5	25	115	20	69	12.33333333	3	5.666666667	1805.666667	9.666666667
TB1_451.1NC	TB1.451		TB1		0.70360458	15.44390534	393	9	31	82	19	69	13	13	2	707	13
TB1_451.2NC	TB1.451		TB1		0.78884449	14.59194711	405	6	28	79	17	67	9	25	1	0	7
TB1_451.3NC	TB1.451		TB1		0.66473785	13.89182302	374	11	29	74	19	62	8	8	3	1327	12
	TB1.451	AVG	TB1	Basalt	0.719062307	14.64255849	390.6666667	8.666666667	29.33333333	78.33333333	18.33333333	66	10	15.33333333	2	678	10.66666667
TB1_452.1NC	TB1.452		TB1		1.5313158	10.75205885	98	15	44	340	31	149	35	0	6	2793	16
TB1_452.2NC	TB1.452		TB1		1.57568726	11.2131371	95	3	41	338	30	142	34	5	3	2557	16
TB1_452.3NC	TB1.452		TB1		1.40537425	10.95064418	82	17	40	301	25	129	31	6	0	1160	15
	TB1.452	AVG	TB1	Alkali_Basalt	1.50412577	10.97194671	91.66666667	11.66666667	41.66666667	326.3333333	28.66666667	140	33.33333333	3.666666667	3	2170	15.66666667
TB1_453.1NC	TB1.453		TB1		0.86757881	9.61215904	141	7	23	226	20	119	31	0	3	2473	11
TB1_453.2NC	TB1.453		TB1		1.28727277	12.03449975	125	2	19	214	17	114	27	0	5	3185	14
TB1_453.3NC	TB1.453		TB1		1.56267608	13.25031663	119	7	23	230	21	120	27	16	0	1023	15
	TB1.453	AVG	TB1	Alkali_Basalt	1.239175887	11.63232514	128.3333333	5.333333333	21.66666667	223.3333333	19.33333333	117.6666667	28.33333333	5.333333333	2.666666667	2227	13.33333333
TB1_454.1NC	TB1.454		TB1		0.87808784	21.22260977	158	3	23	86	20	74	12	0	8	3465	7
TB1_454.2NC	TB1.454		TB1		1.10945331	22.17107275	162	9	22	93	27	70	12	0	10	4152	13
TB1_454.3C	TB1.454		TB1		0.75097862	15.56257044	127	12	24	87	18	71	17	6	6	2196	12
	TB1.454	AVG	TB1	Basalt	0.912839923	19.65208432	149	8	23	88.66666667	21.66666667	71.66666667	13.66666667	2	8	3271	10.66666667
TB1_455.1NC	TB1.455		TB1		0.44788485	13.26647224	239	4	20	63	16	56	10	19	4	0	9
TB1_455.2NC	TB1.455		TB1		0.44971976	10.94392459	233	8	18	42	12	49	6	23	2	235	12
TB1_455.3C	TB1.455		TB1		0.34229412	14.79139026	227	4	20	70	16	57	7	6	1	263	12
	TB1.455	AVG	TB1	Andesite_Basaltic	0.413299577	13.0005957	233	5.333333333	19.33333333	58.33333333	14.66666667	54	7.666666667	16	2.333333333	166	11
TB1_494.1NC	TB1.494		TB1		0.52111444	14.77980969	119	5	26	143	21	71	11	0	5	2585	12
TB1_494.2NC	TB1.494		TB1		0.57282554	15.42145905	130	7	27	128	21	79	13	45	0	0	17
TB1_494.3C	TB1.494		TB1		0.66407061	18.33618844	124	11	25	188	19	77	15	0	12	4405	12
	TB1.494	AVG	TB1	Basalt	0.58600353	16.17915239	124.3333333	7.666666667	26	153	20.33333333	75.66666667	13	15	5.666666667	2330	13.66666667
TB1_495.1NC	TB1.495		TB1		0.53412562	12.45325888	25	20	21	53	18	80	11	9	0	1806	16
TB1_495.2NC	TB1.495		TB1		0.56315056	12.42452191	25	4	22	53	19	81	15	19	0	235	13
TB1_495.3NC	TB1.495		TB1		0.44238012	11.14965842	31	6	27	44	16	71	19	10	6	1641	14
	TB1.495	AVG	TB1	Alkali_Basalt	0.513218767	12.0091464	27	10	23.33333333	50	17.66666667	77.33333333	15	12.66666667	2	1227.333333	14.33333333
TB1_496.1NC	TB1.496		TB1		0.38966816	11.37111895	187	3	54	95	17	57	6	14	0	0	8
TB1_496.2NC	TB1.496		TB1		0.44087883	21.71042341	199	7	61	99	19	58	7	5	4	523	12
TB1_496.3NC	TB1.496		TB1		0.22652798	14.20349762	218	0	47	95	15	52	7	12	0	0	12
	TB1.496	AVG	TB1	Andesite_Basaltic	0.352358323	15.76167999	201.3333333	3.333333333	54	96.33333333	17	55.66666667	6.666666667	10.33333333	1.333333333	174.3333333	10.66666667
TB1_497.1NC	TB1.497		TB1		0.45255553	17.42604142	37	0	32	126	13	57	9	24	1	601	9
TB1_497.2NC	TB1.497		TB1		0.44221331	15.99562657	40	7	34	124	18	62	10	18	1	397	12
TB1_497.3C	TB1.497		TB1		0.51894591	19.02416008	35	1	37	134	13	58	12	9	3	1716	10
	TB1.497	AVG	TB1	Alkali_Basalt	0.47123825	17.48194269	37.33333333	2.666666667	34.33333333	128	14.66666667	59	10.33333333	17	1.666666667	904.6666667	10.33333333
TB1_498.1NC	TB1.498		TB1		0.64138445	21.79834996	19	3	22	165	19	80	12	50	0	0	11
TB1_498.2NC	TB1.498		TB1		0.75881869	24.32391501	26	3	18	171	25	84	11	43	0	0	11
TB1_498.3NC	TB1.498		TB1		0.66540509	21.82036734	24	4	17	155	18	82	9	32	0	0	8
	TB1.498	AVG	TB1	Basalt	0.688536077	22.6475441	23	3.333333333	19	163.6666667	20.66666667	82	10.66666667	41.66666667	0	0	10
TB1_500.1NC	TB1.500		TB1		0.750645	16.29071665	27	1	17	101	17	66	5	34	0	0	12
TB1_500.2NC	TB1.500		TB1		0.69042659	15.57429398	25	5	16	103	13	54	6	6	4	923	8
TB1_500.3NC	TB1.500		TB1		0.68141885	16.04709577	30	3	23	147	17	71	9	2	5	1183	12
	TB1.500	AVG	TB1	Basalt	0.707496813	15.97070213	27.33333333	3	18.66666667	117	15.66666667	63.66666667	6.666666667	14	3	702	10.66666667
TB1_501.1C	TB1.501		TB1		1.01737419	25.88743493	27	1	17	101	17	66	5	34	0	0	12
TB1_501.2NC	TB1.501		TB1		0.79134664	19.62449111	25	5	16	103	13	54	6	6	4	923	8
TB1_501.3C	TB1.501		TB1		0.94764761	23.87985019	30	3	23	147	17	71	9	2	5	1183	12
	TB1.501	AVG	TB1	Basalt	0.91878948	23.13059208	27.33333333	3	18.66666667	117	15.66666667	63.66666667	6.666666667	14	3	702	10.66666667
TB1_503.1NC	TB1.503		TB1		0.74931052	20.71034826	358	9	33	60	16	59	11	27	0	0	14
TB1_503.2NC	TB1.503		TB1		0.55514368	14.44454504	430	14	33	76	19	61	7	18	5	661	14
TB1_503.3NC	TB1.503		TB1		0.71111103	19.35170435	265	19	37	105	19	58	8	8	0	0	11
	TB1.503	AVG	TB1	Basalt	0.671855077	18.16886588	351	14	34.33333333	80.33333333	18	59.33333333	8.666666667	17.66666667	1.666666667	220.3333333	13
TB1_506.1NC	TB1.506		TB1		1.14014635	17.12308799	122	7	29	365	26	120	23	11	4	2032	12
TB1_506.2NC	TB1.506		TB1		1.08643353	17.33425468	127	8	29	359	26	125	21	18	0	2182	16
TB1_506.3NC	TB1.506		TB1		1.3361481	17.43018755	136	9	25	398	21	112	18	0	7	3306	13
	TB1.506	AVG	TB1	Alkali_Basalt	1.187575993	17.29584341	128.3333333	8	27.66666667	374	24.33333333	119	20.66666667	9.666666667	3.666666667	2506.666667	13.66666667
TB1_512.1NC	TB1.512		TB1		0.51444204	15.27848905	18	3	18	38	20	65	9	12	2	913	13
TB1_512.2NC	TB1.512		TB1		0.45055381	17.31681234	23	2	20	36	19	65	8	4	5	1314	14
TB1_512.3C	TB1.512		TB1		0.59918152	23.08522293	26	4	22	25	20	67	11	26	0	0	11
	TB1.512	AVG	TB1	Andesite_Basaltic	0.521392457	18.56017477	22.33333333	3	20	33	19.66666667	65.66666667	9.333333333	14	2.333333333	742.3333333	12.66666667
TB1_518.1NC	TB1.518		TB1		0.64171807	24.04383678	69	3	47	112	24	85	14	29	0	0	11
TB1_518.2NC	TB1.518		TB1		0.6105246	23.48096389	63	3	48	116	25	85	12	24	0	0	13
TB1_518.3NC	TB1.518		TB1		0.59184188	22.88921106	59	2	45	112	27	75	13	12	0	713	13
	TB1.518	AVG	TB1	Andesite_Basaltic	0.61469485	23.47133724	63.66666667	2.666666667	46.66666667	113.3333333	25.33333333	81.66666667	13	21.66666667	0	237.6666667	12.33333333
TB1_519.1NC	TB1.519		TB1		0.55647816	17.71655646	16	7	48	218	24	93	11	24	0	0	12
TB1_519.2NC	TB1.519		TB1		0.56348418	18.94252421	20	7	39	204	24	83	10	14	1	1207	9
TB1_519.3NC	TB1.519		TB1		0.54029759	18.55436066	23	3	43	224	26	90	13	32	0	0	17
	TB1.519	AVG	TB1	Andesite_Basaltic	0.553419977	18.40448044	19.66666667	5.666666667	43.33333333	215.3333333	24.66666667	88.66666667	11.33333333	23.33333333	0.333333333	402.3333333	12.66666667
TB1_533.1NC	TB1.533		TB1		1.21037336	17.04288182	98	2	29	772	22	141	32	10	0	1171	12
TB1_533.2NC	TB1.533		TB1		1.24206726	17.42303905	110	3	28	759	23	138	27	14	0	864	11
TB1_533.3NC	TB1.533		TB1		1.31379556	17.44634316	124	4	32	784	23	150	37	51	0	0	15
	TB1.533	AVG	TB1	Alkali_Basalt	1.25541206	17.30408801	110.6666667	3	29.66666667	771.6666667	22.66666667	143	32	25	0	678.3333333	12.66666667
TB1_556.1NC	TB1.556		TB1		0.52228211	17.19657457	281	0	28	35	16	58	7	43	0	0	15
TB1_556.2NC	TB1.556		TB1		0.50143086	18.1414633	262	4	24	34	16	60	15	16	1	925	12
TB1_556.3C	TB1.556		TB1		0.73079461	22.91894882	217	15	27	54	20	64	17	3	3	1171	15
	TB1.556	AVG	TB1	Alkali_Basalt	0.58483586	19.41899556	253.3333333	6.333333333	26.33333333	41	17.33333333	60.66666667	13	20.66666667	1.333333333	698.6666667	14
TB1_561.1NC	TB1.561		TB1		0.92763041	25.08337165	137	3	23	81	23	71	12	34	0	0	12
TB1_561.2NC	TB1.561		TB1		0.86641114	23.53900971	134	4	21	92	20	72	16	29	0	0	13
TB1_561.3NC	TB1.561		TB1		0.87591931	23.40547573	151	13	25	95	20	72	11	4	3	1504	12
	TB1.561	AVG	TB1	Basalt	0.889986953	24.0092857	140.6666667	6.666666667	23	89.33333333	21	71.66666667	13	22.33333333	1	501.3333333	12.33333333
TB1_564.1C	TB1.564		TB1		1.39419798	12.71875417	170	0	26	92	30	117	26	0	3	3563	16
TB1_564.2C	TB1.564		TB1		1.47910427	13.25174633	138	2	24	92	25	106	20	0	7	3153	14
TB1_564.3NC	TB1.564		TB1		0.8457267	10.28540477	104	9	42	82	26	102	21	2	8	2770	20
	TB1.564	AVG	TB1	Alkali_Basalt	1.239676317	12.08530176	137.3333333	3.666666667	30.66666667	88.66666667	27	108.3333333	22.33333333	0.666666667	6	3162	16.66666667
TB1_565.1NC	TB1.565		TB1		0.58366819	9.02626798	34	0	25	52	21	80	14	15	2	1342	11
TB1_565.2NC	TB1.565		TB1		0.58633715	11.99932913	22	0	23	49	22	76	10	0	5	1070	8
TB1_565.3NC	TB1.565		TB1		0.62453664	11.3332319	30	5	23	52	20	79	11	18	0	1236	12
	TB1.565	AVG	TB1	Andesite_Basaltic	0.59818066	10.78627634	28.66666667	1.666666667	23.66666667	51	21	78.33333333	11.66666667	11	2.333333333	1216	10.33333333
TB1_566.1NC	TB1.566		TB1		1.01170265	10.06065593	107	2	31	118	31	116	32	26	0	145	20
TB1_566.2NC	TB1.566		TB1		0.66090122	6.79922429	89	9	25	120	27	120	24	14	3	1336	17
TB1_566.3NC	TB1.566		TB1		0.69109383	7.26030254	80	4	25	136	36	108	23	5	0	1690	13
	TB1.566	AVG	TB1	Alkali_Basalt	0.787899233	8.04006092	92	5	27	124.6666667	31.33333333	114.6666667	26.33333333	15	1	1057	16.66666667
TB1_567.1NC	TB1.567		TB1		0.44671718	7.40027017	15	12	37	153	27	118	13	21	2	1204	8
TB1_567.2NC	TB1.567		TB1		0.43120385	7.32106479	15	18	41	166	29	123	16	13	4	1589	14
TB1_567.3NC	TB1.567		TB1		0.48625115	7.76870386	17	7	41	173	29	111	11	0	7	1236	10
	TB1.567	AVG	TB1	Andesite_Basaltic	0.45472406	7.496679607	15.66666667	12.33333333	39.66666667	164	28.33333333	117.3333333	13.33333333	11.33333333	4.333333333	1343	10.66666667
TB1_568.1NC	TB1.568		TB1		0.98901649	12.05637416	109	24	47	203	28	109	23	9	3	1588	13
TB1_568.2NC	TB1.568		TB1		0.89059859	11.48034803	106	23	46	205	24	105	26	20	0	1156	13
TB1_568.3C	TB1.568		TB1		1.1326399	13.46748806	103	28	45	187	27	108	25	0	12	3393	11
	TB1.568	AVG	TB1	Alkali_Basalt	1.004084993	12.33473675	106	25	46	198.3333333	26.33333333	107.3333333	24.66666667	9.666666667	5	2045.666667	12.33333333
TB1_572.1NC	TB1.572		TB1		1.25124181	10.59250433	123	8	31	819	28	141	32	3	3	1174	13
TB1_572.2NC	TB1.572		TB1		1.41421518	11.35381958	123	10	31	835	27	145	35	52	0	0	14
TB1_572.3NC	TB1.572		TB1		1.30345334	10.66184478	126	9	30	829	25	149	34	9	1	1223	15
	TB1.572	AVG	TB1	Alkali_Basalt	1.32297011	10.86938956	124	9	30.66666667	827.6666667	26.66666667	145	33.66666667	21.33333333	1.333333333	799	14
TB1_577.1NC	TB1.577		TB1		0.68592272	9.19039754	30	5	33	56	19	74	13	89	0	0	14
TB1_577.2C	TB1.577		TB1		0.7589855	10.28826417	31	0	23	28	22	82	18	81	0	0	16
TB1_577.3C	TB1.577		TB1		0.78000356	10.49299721	33	0	26	31	21	84	20	59	0	0	15
	TB1.577	AVG	TB1	Alkali_Basalt	0.74163726	9.990552973	31.33333333	1.666666667	27.33333333	38.33333333	20.66666667	80	17	76.33333333	0	0	15
TB1_601.1NC	TB1.601		TB1		0.54196569	25.76247915	147	8	24	50	20	57	14	24	0	0	17
TB1_601.2NC	TB1.601		TB1		0.57299235	24.39439922	142	3	26	58	18	65	13	40	0	0	13
TB1_601.3NC	TB1.601		TB1		0.65656416	26.95098876	133	2	28	58	20	57	13	0	5	1177	15
	TB1.601	AVG	TB1	Alkali_Basalt	0.5905074	25.70262238	140.6666667	4.333333333	26	55.33333333	19.33333333	59.66666667	13.33333333	21.33333333	1.666666667	392.3333333	15
TB1_606.1NC	TB1.606		TB1		0.73980235	20.83844938	30	3	40	59	24	80	15	14	0	98	13
TB1_606.2NC	TB1.606		TB1		0.74030278	20.93995808	37	11	39	62	22	76	10	18	0	0	14
TB1_606.3NC	TB1.606		TB1		0.74046959	20.34291536	29	7	43	59	22	84	13	15	2	0	12
	TB1.606	AVG	TB1	Basalt	0.740191573	20.70710761	32	7	40.66666667	60	22.66666667	80	12.66666667	15.66666667	0.666666667	32.66666667	13
TB3_001.1NC	TB3.1		TB3		1.23139142	29.38090688	98	7	38	158	28	108	14	0	8	2770	16
TB3_001.2NC	TB3.1		TB3		1.39603289	30.50293544	86	8	38	149	22	95	15	0	6	2391	11
TB3_001.3NC	TB3.1		TB3		1.1993639	27.04863727	85	2	39	154	24	105	13	0	2	2736	13
	TB3.1	AVG	TB3	Basalt	1.27559607	28.9774932	89.66666667	5.666666667	38.33333333	153.6666667	24.66666667	102.6666667	14	0	5.333333333	2632.333333	13.33333333
TB3_002.1C	TB3.2		TB3		0.53529329	14.25925592	157	8	40	96	16	63	15	0	0	1433	11
TB3_002.2C	TB3.2		TB3		0.62870689	17.15668594	147	1	25	96	16	69	6	5	1	1638	9
TB3_002.3C	TB3.2		TB3		0.51460885	16.93208007	151	2	25	103	14	67	9	0	6	2746	9
	TB3.2	AVG	TB3	Basalt	0.559536343	16.11600731	151.6666667	3.666666667	30	98.33333333	15.33333333	66.33333333	10	1.666666667	2.333333333	1939	9.666666667
TB3_005.1C	TB3.5		TB3		1.86210003	22.0874353	91	0	28	361	20	158	35	4	7	3464	14
TB3_005.2C	TB3.5		TB3		1.70212924	20.8078538	95	0	28	354	18	156	33	0	8	3550	12
TB3_005.3NC	TB3.5		TB3		1.72765117	26.23999895	103	0	24	323	24	150	28	0	12	4392	12
	TB3.5	AVG	TB3	Alkali_Basalt	1.763960147	23.04509602	96.33333333	0	26.66666667	346	20.66666667	154.6666667	32	1.333333333	9	3802	12.66666667
TB3_011.1NC	TB3.11		TB3		0.48558391	15.7452861	43	0	33	147	22	89	15	15	1	446	16
TB3_011.2NC	TB3.11		TB3		0.46656757	17.7554443	49	0	33	138	19	86	14	26	0	0	14
TB3_011.3NC	TB3.11		TB3		0.51127265	15.39000565	51	7	32	125	15	95	15	16	0	465	16
	TB3.11	AVG	TB3	Trachyandesite	0.487808043	16.29691202	47.66666667	2.333333333	32.66666667	136.6666667	18.66666667	90	14.66666667	19	0.333333333	303.6666667	15.33333333
TB3_022.1C	TB3.22		TB3		0.80802764	26.88579444	116	7	51	165	20	75	11	10	0	1442	12
TB3_022.2C	TB3.22		TB3		0.79668456	26.98329998	136	2	55	182	22	77	7	0	6	2778	9
TB3_022.3NC	TB3.22		TB3		0.56398461	17.90256043	143	0	45	173	24	75	15	0	10	3042	13
	TB3.22	AVG	TB3	Basalt	0.722898937	23.92388495	131.6666667	3	50.33333333	173.3333333	22	75.66666667	11	3.333333333	5.333333333	2420.666667	11.33333333
TB3_028.1NC	TB3.28		TB3		0.48758563	10.8356963	115	4	30	186	18	73	14	4	3	2199	13
TB3_028.2NC	TB3.28		TB3		0.34879971	7.80916437	113	4	35	188	19	75	11	0	4	2638	10
TB3_028.3NC	TB3.28		TB3		0.46189689	10.48313228	111	5	29	188	18	79	12	0	2	2052	15
	TB3.28	AVG	TB3	Trachyandesite	0.432760743	9.709330983	113	4.333333333	31.33333333	187.3333333	18.33333333	75.66666667	12.33333333	1.333333333	3	2296.333333	12.66666667
TB3_031.1NC	TB3.31		TB3		0.68825806	12.53103456	64	6	28	77	17	83	11	4	0	1987	13
TB3_031.2NC	TB3.31		TB3		0.68658996	12.14758902	61	7	28	77	15	86	17	16	0	0	12
TB3_031.3NC	TB3.31		TB3		0.54079802	8.51372053	63	0	28	74	16	83	13	1	2	1280	9
	TB3.31	AVG	TB3	Alkali_Basalt	0.63854868	11.0641147	62.66666667	4.333333333	28	76	16	84	13.66666667	7	0.666666667	1089	11.33333333
TB3_038.1NC	TB3.38		TB3		1.69545684	10.89703043	49	6	47	289	32	228	42	21	3	1314	10
TB3_038.2NC	TB3.38		TB3		1.92849041	11.57856842	52	0	47	333	30	243	43	12	2	3273	16
TB3_038.3NC	TB3.38		TB3		1.75200543	10.18561171	59	2	47	331	29	230	45	0	3	3333	14
	TB3.38	AVG	TB3	Alkali_Basalt	1.791984227	10.88707019	53.33333333	2.666666667	47	317.6666667	30.33333333	233.6666667	43.33333333	11	2.666666667	2640	13.33333333
TB3_044.1NC	TB3.44		TB3		0.42419783	11.22843489	764	8	19	23	12	37	4	9	7	1698	5
TB3_044.2NC	TB3.44		TB3		0.42803446	11.18668765	813	3	18	14	12	39	9	16	3	783	10
TB3_044.3NC	TB3.44		TB3		0.4320379	11.67907633	751	6	18	23	9	41	6	0	10	2228	10
	TB3.44	AVG	TB3	Basalt	0.428090063	11.36473296	776	5.666666667	18.33333333	20	11	39	6.333333333	8.333333333	6.666666667	1569.666667	8.333333333
TB3_047.1C	TB3.47		TB3		0.56665357	10.8399854	22	4	42	132	22	78	13	0	7	2736	15
TB3_047.2NC	TB3.47		TB3		0.31560452	5.81416099	23	8	41	156	18	86	13	15	0	101	13
TB3_047.3C	TB3.47		TB3		0.77149625	10.82082742	18	8	42	118	23	71	8	0	3	2190	9
	TB3.47	AVG	TB3	Andesite_Basaltic	0.551251447	9.158324603	21	6.666666667	41.66666667	135.3333333	21	78.33333333	11.33333333	5	3.333333333	1675.666667	12.33333333
TB3_061.1NC	TB3.61		TB3		0.47123825	8.46468182	19	0	23	83	20	84	17	12	0	0	14
TB3_061.2NC	TB3.61		TB3		0.51327437	9.22485331	22	6	25	96	21	74	15	0	0	944	8
TB3_061.3NC	TB3.61		TB3		0.4520551	8.2579472	23	0	21	91	20	78	13	19	0	0	9
	TB3.61	AVG	TB3	Trachyandesite	0.478855907	8.649160777	21.33333333	2	23	90	20.33333333	78.66666667	15	10.33333333	0	314.6666667	10.33333333
TB3_066.1NC	TB3.66		TB3		0.86440942	10.81882584	108	6	36	159	27	99	16	0	2	2619	18
TB3_066.2NC	TB3.66		TB3		0.78200528	8.7083027	126	0	34	175	27	107	16	0	3	2646	13
TB3_066.3NC	TB3.66		TB3		0.72695798	8.54631769	114	0	36	173	27	103	21	4	4	2347	13
	TB3.66	AVG	TB3	Basalt	0.791124227	9.35781541	116	2	35.33333333	169	27	103	17.66666667	1.333333333	3	2537.333333	14.66666667
TB3_077.1C	TB3.77		TB3		0.48825287	8.11683581	25	0	23	54	19	85	8	4	3	674	7
TB3_077.2NC	TB3.77		TB3		0.34579713	7.05599841	22	6	25	52	18	79	10	6	4	1441	11
TB3_077.3NC	TB3.77		TB3		0.43887711	7.46560746	20	0	29	65	12	71	12	54	0	0	8
	TB3.77	AVG	TB3	Andesite_Basaltic	0.424309037	7.546147227	22.33333333	2	25.66666667	57	16.33333333	78.33333333	10	21.33333333	2.333333333	705	8.666666667
TB3_084.1NC	TB3.84		TB3		0.40968536	7.57912564	91	5	32	36	16	61	11	1	1	410	10
TB3_084.2NC	TB3.84		TB3		0.43153747	8.30784373	76	2	44	42	17	62	7	0	6	1548	10
TB3_084.3NC	TB3.84		TB3		0.4737404	8.20290375	72	7	44	38	19	62	3	3	7	1752	9
	TB3.84	AVG	TB3	Andesite_Basaltic	0.438321077	8.029957707	79.66666667	4.666666667	40	38.66666667	17.33333333	61.66666667	7	1.333333333	4.666666667	1236.666667	9.666666667
TB3_088.1NC	TB3.88		TB3		0.62603793	10.29498376	62	4	46	157	19	84	12	0	6	2771	12
TB3_088.2NC	TB3.88		TB3		0.6055203	10.57091586	62	1	41	168	23	86	15	0	9	3448	11
TB3_088.3NC	TB3.88		TB3		0.55664497	9.77657454	60	0	45	176	21	84	15	0	5	1969	13
	TB3.88	AVG	TB3	Andesite_Basaltic	0.596067733	10.21415805	61.33333333	1.666666667	44	167	21	84.66666667	14	0	6.666666667	2729.333333	12
TB3_100.1NC	TB3.100		TB3		0.4270336	7.19353555	52	4	51	150	24	93	11	0	9	3873	10
TB3_100.2NC	TB3.100		TB3		0.53462605	8.79765895	54	3	53	143	24	90	13	0	5	2783	10
TB3_100.3NC	TB3.100		TB3		0.61652976	10.39863701	54	0	56	139	18	89	15	11	3	1643	16
	TB3.100	AVG	TB3	Andesite_Basaltic	0.526063137	8.796610503	53.33333333	2.333333333	53.33333333	144	22	90.66666667	13	3.666666667	5.666666667	2766.333333	12
TB3_108.1NC	TB3.108		TB3		0.75865188	8.66355309	103	0	28	141	20	105	17	0	1	2104	15
TB3_108.2NC	TB3.108		TB3		0.96716438	10.46340242	110	7	26	161	27	109	17	0	3	2769	12
TB3_108.3NC	TB3.108		TB3		0.97467083	10.42179815	105	2	27	142	26	109	15	0	5	3077	14
	TB3.108	AVG	TB3	Alkali_Basalt	0.900162363	9.849584553	106	3	27	148	24.33333333	107.6666667	16.33333333	0	3	2650	13.66666667
TB3_117.1C	TB3.117		TB3		0.46223051	9.07888094	291	0	34	259	15	57	4	8	3	1626	3
TB3_117.2C	TB3.117		TB3		0.4236974	9.04442517	327	0	40	328	18	58	4	17	4	756	9
TB3_117.3NC	TB3.117		TB3		0.42920213	9.11405156	284	8	38	287	19	57	4	1	4	2068	8
	TB3.117	AVG	TB3	Andesite_Basaltic	0.43837668	9.079119223	300.6666667	2.666666667	37.33333333	291.3333333	17.33333333	57.33333333	4	8.666666667	3.666666667	1483.333333	6.666666667
TB3_119.1NC	TB3.119		TB3		1.2911094	10.11269701	291	0	34	259	15	57	4	8	3	1626	3
TB3_119.2NC	TB3.119		TB3		1.3361481	10.39506276	327	0	40	328	18	58	4	17	4	756	9
TB3_119.3NC	TB3.119		TB3		1.217713	10.06380127	284	8	38	287	19	57	4	1	4	2068	8
	TB3.119	AVG	TB3	Basalt	1.281656833	10.19052035	300.6666667	2.666666667	37.33333333	291.3333333	17.33333333	57.33333333	4	8.666666667	3.666666667	1483.333333	6.666666667
TB3_121.1NC	TB3.121		TB3		1.54649551	11.92755819	94	5	34	312	28	144	33	0	10	4392	15
TB3_121.2NC	TB3.121		TB3		1.61488761	12.15974147	87	4	29	333	23	142	37	0	10	4201	12
TB3_121.3NC	TB3.121		TB3		1.3961997	10.60179738	95	5	35	315	23	138	31	2	3	3009	13
	TB3.121	AVG	TB3	Alkali_Basalt	1.519194273	11.56303235	92	4.666666667	32.66666667	320	24.66666667	141.3333333	33.66666667	0.666666667	7.666666667	3867.333333	13.33333333
TB3_125.1NC	TB3.125		TB3		0.69743261	9.37840309	187	1	33	370	18	105	16	0	3	3260	12
TB3_125.2NC	TB3.125		TB3		0.89993995	10.66856437	160	3	34	361	20	99	17	0	7	3220	10
TB3_125.3NC	TB3.125		TB3		1.00269491	10.24508723	161	8	34	373	21	104	20	13	2	1538	10
	TB3.125	AVG	TB3	Alkali_Basalt	0.866689157	10.09735156	169.3333333	4	33.66666667	368	19.66666667	102.6666667	17.66666667	4.333333333	4	2672.666667	10.66666667
TB3_131.1NC	TB3.131		TB3		0.51794505	8.99195518	142	0	28	150	17	69	11	2	1	2143	11
TB3_131.2NC	TB3.131		TB3		0.48908692	9.11305077	150	0	26	153	21	72	14	0	7	2654	12
TB3_131.3C	TB3.131		TB3		0.62970775	10.57978	170	7	28	155	19	68	16	0	5	2417	14
	TB3.131	AVG	TB3	Alkali_Basalt	0.545579907	9.561595317	154	2.333333333	27.33333333	152.6666667	19	69.66666667	13.66666667	0.666666667	4.333333333	2404.666667	12.33333333
TB3_134.1NC	TB3.134		TB3		0.61986596	8.55889905	86	6	42	162	18	69	10	0	0	1219	8
TB3_134.2NC	TB3.134		TB3		0.50043	8.50771579	84	9	33	182	19	59	8	0	2	1455	13
TB3_134.3NC	TB3.134		TB3		0.49442484	9.17738727	80	9	41	145	24	72	11	1	6	2116	11
	TB3.134	AVG	TB3	Andesite_Basaltic	0.538240267	8.748000703	83.33333333	8	38.66666667	163	20.33333333	66.66666667	9.666666667	0.333333333	2.666666667	1596.666667	10.66666667
TB3_143.1NC	TB3.143		TB3		0.38599834	7.59571016	245	2	33	65	18	43	9	15	0	395	9
TB3_143.2NC	TB3.143		TB3		0.52144806	10.38405407	266	0	33	69	24	45	10	0	7	2002	12
TB3_143.3NC	TB3.143		TB3		0.30726402	6.15671711	244	0	31	59	21	42	10	0	3	1370	9
	TB3.143	AVG	TB3	Basalt	0.404903473	8.04549378	251.6666667	0.666666667	32.33333333	64.33333333	21	43.33333333	9.666666667	5	3.333333333	1255.666667	10
TB3_178.1C	TB3.178		TB3		0.62803965	9.76613773	36	8	34	117	19	84	7	0	6	3127	10
TB3_178.2C	TB3.178		TB3		0.61753062	9.95128388	31	8	30	107	19	83	7	0	10	2652	11
TB3_178.3C	TB3.178		TB3		0.69292874	10.2380817	39	4	35	118	20	81	13	0	9	2801	10
	TB3.178	AVG	TB3	Andesite_Basaltic	0.646166337	9.98516777	35.33333333	6.666666667	33	114	19.33333333	82.66666667	9	0	8.333333333	2860	10.33333333
TB3_183.1NC	TB3.183		TB3		0.55080662	9.08631538	104	8	31	135	17	66	10	0	0	1643	12
TB3_183.2NC	TB3.183		TB3		0.50893731	10.63339375	92	0	27	131	17	63	13	0	5	2478	8
TB3_183.3NC	TB3.183		TB3		0.4570594	11.70624063	102	0	29	137	18	65	9	0	4	2413	13
	TB3.183	AVG	TB3	Basalt	0.50560111	10.47531659	99.33333333	2.666666667	29	134.3333333	17.33333333	64.66666667	10.66666667	0	3	2178	11
TB3_218.1C	TB3.218		TB3		0.58733801	12.26368066	182	0	24	78	14	47	9	48	0	0	12
TB3_218.2NC	TB3.218		TB3		0.24971457	7.37024647	262	3	24	75	19	51	9	0	7	2257	10
TB3_218.3C	TB3.218		TB3		0.43987797	10.97938115	279	12	21	76	18	66	10	0	5	2160	12
	TB3.218	AVG	TB3	Andesite_Basaltic	0.425643517	10.20443609	241	5	23	76.33333333	17	54.66666667	9.333333333	16	4	1472.333333	11.33333333
TB3_221.1NC	TB3.221		TB3		0.88476024	9.08231222	115	0	30	136	29	100	18	1	6	2601	14
TB3_221.2NC	TB3.221		TB3		0.88559429	9.01926245	120	1	27	131	29	97	18	0	9	2849	15
TB3_221.3NC	TB3.221		TB3		0.96182646	10.54332265	127	0	34	148	30	104	28	0	5	2680	13
	TB3.221	AVG	TB3	Alkali_Basalt	0.910726997	9.548299107	120.6666667	0.333333333	30.33333333	138.3333333	29.33333333	100.3333333	21.33333333	0.333333333	6.666666667	2710	14
TB3_229.1NC	TB3.229		TB3		0.63154266	9.14593387	27	5	21	54	21	70	15	13	0	0	15
TB3_229.2NC	TB3.229		TB3		0.61135865	9.42529725	22	0	21	39	23	82	14	2	6	1187	14
TB3_229.3NC	TB3.229		TB3		0.32127606	5.52336001	25	11	19	37	20	80	16	0	9	3571	10
	TB3.229	AVG	TB3	Trachyandesite	0.521392457	8.031530377	24.66666667	5.333333333	20.33333333	43.33333333	21.33333333	77.33333333	15	5	5	1586	13
TB3_231.1NC	TB3.231		TB3		1.34215326	11.28247755	67	4	34	227	32	134	26	0	6	2550	17
TB3_231.2NC	TB3.231		TB3		1.42138801	11.19612367	45	1	32	212	37	133	26	0	7	3428	15
TB3_231.3NC	TB3.231		TB3		1.47376635	10.7813677	71	0	38	195	39	140	29	0	9	3488	16
	TB3.231	AVG	TB3	Alkali_Basalt	1.412435873	11.08665631	61	1.666666667	34.66666667	211.3333333	36	135.6666667	27	0	7.333333333	3155.333333	16
TB3_241.1C	TB3.241		TB3		0.6872572	13.2261547	48	2	23	116	23	71	13	22	2	1344	14
TB3_241.2NC	TB3.241		TB3		0.29992438	6.08408835	56	0	27	112	23	76	8	16	0	1251	11
TB3_241.3NC	TB3.241		TB3		0.71377999	12.58736474	66	3	23	116	21	73	11	0	8	4246	12
	TB3.241	AVG	TB3	Andesite_Basaltic	0.56698719	10.63253593	56.66666667	1.666666667	24.33333333	114.6666667	22.33333333	73.33333333	10.66666667	12.66666667	3.333333333	2280.333333	12.33333333
TB3_242.1NC	TB3.242		TB3		0.76782643	7.00638782	49	0	28	178	32	115	25	28	2	1590	20
TB3_242.2NC	TB3.242		TB3		1.25057457	10.50143244	48	0	27	153	30	124	20	6	9	2819	16
TB3_242.3NC	TB3.242		TB3		1.2877732	10.32014648	49	3	32	178	32	118	17	5	10	3180	8
	TB3.242	AVG	TB3	Basalt	1.102058067	9.275988913	48.66666667	1	29	169.6666667	31.33333333	119	20.66666667	13	7	2529.666667	14.66666667
TB3_254.1NC	TB3.254		TB3		1.88061594	9.94871042	76	7	58	284	25	117	24	19	2	1984	13
TB3_254.2NC	TB3.254		TB3		1.64441298	7.37796685	79	2	52	284	30	115	26	0	5	3818	9
TB3_254.3NC	TB3.254		TB3		1.88645429	7.85634447	86	3	56	303	27	124	29	0	9	3597	11
	TB3.254	AVG	TB3	Alkali_Basalt	1.803827737	8.39434058	80.33333333	4	55.33333333	290.3333333	27.33333333	118.6666667	26.33333333	6.333333333	5.333333333	3133	11
TB3_257.1C	TB3.257		TB3		0.71444723	10.81525159	25	0	18	33	21	77	14	6	4	1888	14
TB3_257.2C	TB3.257		TB3		0.49776104	7.88007749	26	0	20	45	20	63	11	6	0	1192	9
TB3_257.3C	TB3.257		TB3		0.58083242	8.70801676	19	9	23	47	24	82	14	0	3	1856	15
	TB3.257	AVG	TB3	Basalt	0.59768023	9.134448613	23.33333333	3	20.33333333	41.66666667	21.66666667	74	13	4	2.333333333	1645.333333	12.66666667
TB3_260.1NC	TB3.260		TB3		0.64655556	9.98044976	145	4	28	208	20	68	9	0	5	2713	11
TB3_260.2C	TB3.260		TB3		0.94497865	12.68787265	151	7	29	188	20	65	13	0	8	3009	12
TB3_260.3NC	TB3.260		TB3		0.6572314	10.28154458	115	0	26	158	17	57	9	21	0	1860	14
	TB3.260	AVG	TB3	Basalt	0.749588537	10.983289	137	3.666666667	27.66666667	184.6666667	19	63.33333333	10.33333333	7	4.333333333	2527.333333	12.33333333
TB3_262.1C	TB3.262		TB3		0.71344637	10.71145537	165	0	30	156	19	69	16	0	7	3040	10
TB3_262.2C	TB3.262		TB3		0.45122105	8.14728842	180	9	31	158	22	74	15	0	11	4134	13
TB3_262.3C	TB3.262		TB3		0.72512307	10.48413307	182	0	28	156	22	70	13	0	14	4123	9
	TB3.262	AVG	TB3	Alkali_Basalt	0.629930163	9.780958953	175.6666667	3	29.66666667	156.6666667	21	71	14.66666667	0	10.66666667	3765.666667	10.66666667
TB3_264.1C	TB3.264		TB3		0.44721761	9.59385888	382	1	31	573	15	66	8	0	10	2696	7
TB3_264.2C	TB3.264		TB3		0.35947555	8.39762889	395	0	32	599	17	66	6	0	11	2973	6
TB3_264.3C	TB3.264		TB3		0.44821847	9.6247404	409	2	30	525	15	60	9	0	11	2853	8
	TB3.264	AVG	TB3	Andesite_Basaltic	0.418303877	9.20540939	395.3333333	1	31	565.6666667	15.66666667	64	7.666666667	0	10.66666667	2840.666667	7
HTC_001.1NC	HTC.1		HTC		0.23987278	5.87835452	100	0	40	141	16	104	20	27	0	533	17
HTC_001.2NC	HTC.1		HTC		0.40468106	14.60452847	109	1	38	135	20	109	20	28	0	750	18
HTC_001.3NC	HTC.1		HTC		0.25405163	12.68501325	111	8	34	174	22	110	17	16	0	340	17
	HTC.1	AVG	HTC	Trachyandesite	0.299535157	11.05596541	106.6666667	3	37.33333333	150	19.33333333	107.6666667	19	23.66666667	0	541	17.33333333
HTC_004.1	HTC.4		HTC		0.39000178	14.42081202	23	8	18	36	13	85	15	21	0	1099	11
HTC_004.2	HTC.4		HTC		0.36564752	16.78596473	28	0	24	42	17	80	12	16	2	477	14
HTC_004.3	HTC.4		HTC		0.4987619	21.17614452	21	1	27	39	15	82	13	13	5	1590	10
	HTC.4	AVG	HTC	Trachyandesite	0.418137067	17.46097376	24	3	23	39	15	82.33333333	13.33333333	16.66666667	2.333333333	1055.333333	11.66666667
HTC_011.1	HTC.11		HTC		0.40334658	6.37975031	91	9	48	351	30	228	41	33	0	0	17
HTC_011.2	HTC.11		HTC		0.3936716	5.71722733	88	0	46	369	22	215	45	26	2	570	12
HTC_011.3	HTC.11		HTC		0.46506628	5.89122182	83	9	37	344	22	204	36	38	0	0	14
	HTC.11	AVG	HTC	Trachyandesite	0.42069482	5.996066487	87.33333333	6	43.66666667	354.6666667	24.66666667	215.6666667	40.66666667	32.33333333	0.666666667	190	14.33333333
HTC_026.1NC	HTC.26		HTC		0.38816687	22.50891086	118	2	20	177	14	65	9	17	0	0	9
HTC_026.2NC	HTC.26		HTC		0.31009979	16.38307527	129	5	22	175	14	79	12	0	2	1585	12
HTC_026.3NC	HTC.26		HTC		0.44938614	19.99492638	126	1	21	164	20	79	10	4	0	1135	10
	HTC.26	AVG	HTC	Andesite_Basaltic	0.382550933	19.62897084	124.3333333	2.666666667	21	172	16	74.33333333	10.33333333	7	0.666666667	906.6666667	10.33333333
HTC_038.1NC	HTC.38		HTC		0.16814448	4.73859768	9	4	68	132	32	171	19	18	1	436	12
HTC_038.2NC	HTC.38		HTC		0.11409804	3.54665679	7	5	60	126	29	168	16	10	4	2471	12
HTC_038.3NC	HTC.38		HTC		0.25738783	6.65868478	12	0	64	113	30	159	14	28	0	281	11
	HTC.38	AVG	HTC	Rhyolite	0.179876783	4.981313083	9.333333333	3	64	123.6666667	30.33333333	166	16.33333333	18.66666667	1.666666667	1062.666667	11.66666667
HTC_045.1NC	HTC.45		HTC		0.36748243	7.17251896	22	5	37	179	15	88	7	23	0	0	13
							22	12	34	185	17	84	8	16	0	0	12
HTC_045.2NC	HTC.45		HTC		0.36831648	7.24500475	20	0	32	170	15	76	8	29	0	0	9
	HTC.45	AVG	HTC	Andesite_Basaltic	0.367899455	7.208761855	21.33333333	5.666666667	34.33333333	178	15.66666667	82.66666667	7.666666667	22.66666667	0	0	11.33333333
HTC_071.1NC	HTC.71		HTC		0.41468966	15.2162971	18	0	65	167	28	104	15	6	3	1714	13
HTC_071.2C	HTC.71		HTC		0.20934655	10.06751849	16	7	74	148	26	107	14	14	5	1429	13
HTC_071.3NC	HTC.71		HTC		0.44454865	16.00177428	21	2	52	156	21	92	16	22	0	833	11
	HTC.71	AVG	HTC	Andesite_Basaltic	0.356194953	13.76186329	18.33333333	3	63.66666667	157	25	101	15	14	2.666666667	1325.333333	12.33333333
HTC_072.1NC	HTC.72		HTC		0.39900952	13.47678111	105	4	20	80	18	103	15	27	0	0	9
HTC_072.2C	HTC.72		HTC		0.44004478	14.85672755	161	0	19	88	22	114	19	21	0	929	12
HTC_072.3C	HTC.72		HTC		0.35447125	22.4520088	157	8	22	67	20	109	18	25	0	458	13
	HTC.72	AVG	HTC	Trachyandesite	0.39784185	16.92850582	141	4	20.33333333	78.33333333	20	108.6666667	17.33333333	24.33333333	0	462.3333333	11.33333333
HTC_103.1C	HTC.103		HTC		0.40017719	15.68866998	234	4	38	163	26	139	20	15	3	1512	14
HTC_103.2C	HTC.103		HTC		0.4570594	17.72842297	251	0	60	166	32	142	25	16	3	1806	15
HTC_103.3C	HTC.103		HTC		0.43420643	18.3158867	243	5	48	164	27	132	22	15	3	1125	14
	HTC.103	AVG	HTC	Trachyandesite	0.430481007	17.24432655	242.6666667	3	48.66666667	164.3333333	28.33333333	137.6666667	22.33333333	15.33333333	3	1481	14.33333333
HTC_159.1NC	HTC.159		HTC		0.4203612	16.93636917	45	0	80	150	24	78	11	8	3	1721	12
HTC_159.2NC	HTC.159		HTC		0.3736544	17.05146002	47	6	66	146	21	85	14	9	4	1864	13
HTC_159.3C	HTC.159		HTC		0.59234231	19.93487898	47	0	67	147	23	86	11	20	1	1074	14
	HTC.159	AVG	HTC	Andesite_Basaltic	0.462119303	17.97423606	46.33333333	2	71	147.6666667	22.66666667	83	12	12.33333333	2.666666667	1553	13
HTC_160.1NC	HTC.160		HTC		0.26873091	4.67740652	56	3	54	442	22	168	38	27	1	790	14
HTC_160.2NC	HTC.160		HTC		0.65022538	9.52652001	54	2	52	400	20	163	30	38	0	0	12
HTC_160.3C	HTC.160		HTC		1.53765458	11.8450645	58	10	39	479	25	245	48	26	5	1788	10
	HTC.160	AVG	HTC	Trachyandesite	0.81887029	8.68299701	56	5	48.33333333	440.3333333	22.33333333	192	38.66666667	30.33333333	2	859.3333333	12
HTC_162.1NC	HTC.162		HTC		0.15796907	11.06273266	270	7	21	71	13	41	9	24	0	0	12
HTC_162.2NC	HTC.162		HTC		0.11776786	9.70294499	259	0	24	64	10	39	7	28	0	0	11
HTC_162.3NC	HTC.162		HTC		0.13928635	10.8814467	221	6	24	94	14	39	11	18	0	0	6
	HTC.162	AVG	HTC	Trachyandesite	0.138341093	10.54904145	250	4.333333333	23	76.33333333	12.33333333	39.66666667	9	23.33333333	0	0	9.666666667
HTC_163.1NC	HTC.163		HTC		0.44087883	10.65383846	168	7	22	202	22	130	25	19	1	1040	13
HTC_163.2NC	HTC.163		HTC		0.57099063	11.95872565	181	7	29	212	19	133	27	19	4	807	13
HTC_163.3NC	HTC.163		HTC		0.63371119	11.63647127	172	7	23	223	21	145	29	16	2	1041	13
	HTC.163	AVG	HTC	Trachyandesite	0.548526883	11.41634513	173.6666667	7	24.66666667	212.3333333	20.66666667	136	27	18	2.333333333	962.6666667	13
HTC_165.1NC	HTC.165		HTC		0.27723822	10.93377372	132	0	34	156	16	56	5	0	0	0	13
HTC_165.2NC	HTC.165		HTC		0.32344459	11.22214421	127	8	38	166	16	61	13	12	0	460	7
HTC_165.3C	HTC.165		HTC		0.29725542	11.00239932	130	5	34	133	20	56	12	17	0	186	11
	HTC.165	AVG	HTC	Andesite_Basaltic	0.299312743	11.05277242	129.6666667	4.333333333	35.33333333	151.6666667	17.33333333	57.66666667	10	9.666666667	0	215.3333333	10.33333333
HTC_169.1NC	HTC.169		HTC		0.2118487	10.84398856	326	0	19	88	17	55	9	1	3	1340	13
HTC_169.2C	HTC.169		HTC		0.39550651	18.16362365	335	2	23	52	20	54	16	10	5	1749	14
HTC_169.3C	HTC.169		HTC		0.35764064	16.69146156	318	3	24	59	17	59	14	8	0	1081	9
	HTC.169	AVG	HTC	Trachyandesite	0.321665283	15.23302459	326.3333333	1.666666667	22	66.33333333	18	56	13	6.333333333	2.666666667	1390	12
HTC_171.1NC	HTC.171		HTC		0.1718143	10.22550034	129	5	34	177	15	55	11	16	0	757	12
HTC_171.2NC	HTC.171		HTC		0.14896133	9.89809904	141	5	34	183	15	54	9	41	0	0	12
HTC_171.3NC	HTC.171		HTC		0.14612556	7.93755143	119	3	31	179	12	59	7	27	0	0	16
	HTC.171	AVG	HTC	Andesite_Basaltic	0.15563373	9.353716937	129.6666667	4.333333333	33	179.6666667	14	56	9	28	0	252.3333333	13.33333333
HTC_172.1C	HTC.172		HTC		0.36614795	14.54348028	141	0	36	150	16	59	10	16	1	1015	10
HTC_172.2NC	HTC.172		HTC		0.13761825	6.58834354	94	9	34	228	18	62	14	8	0	152	9
HTC_172.3NC	HTC.172		HTC		0.15379882	8.38733505	100	5	37	141	19	64	12	16	1	450	13
	HTC.172	AVG	HTC	Andesite_Basaltic	0.21918834	9.839719623	111.6666667	4.666666667	35.66666667	173	17.66666667	61.66666667	12	13.33333333	0.666666667	539	10.66666667
HTC_174.1NC	HTC.174		HTC		0.40451425	15.63963127
HTC_174.2NC	HTC.174		HTC		0.24254174	9.85091894	42	3	37	197	24	70	11	28	0	0	9
HTC_174.3C	HTC.174		HTC		0.45288915	16.88876016	55	11	39	208	19	75	13	0	0	937	12
	HTC.174	AVG	HTC	Andesite_Basaltic	0.36664838	14.12643679	48.5	7	38	202.5	21.5	72.5	12	14	0	468.5	10.5
HTC_176.1NC	HTC.176		HTC		0.2318659	9.47562269
HTC_176.2NC	HTC.176		HTC		0.24954776	9.99431785	19	0	40	159	17	70	12	45	0	0	17
HTC_176.3NC	HTC.176		HTC		0.18115566	7.45030967	16	0	35	158	20	70	15	12	2	233	11
	HTC.176	AVG	HTC	Trachyandesite	0.22085644	8.973416737	17.5	0	37.5	158.5	18.5	70	13.5	28.5	1	116.5	14
HTC_179.1NC	HTC.179		HTC		0.73496486	13.36369184
HTC_179.2NC	HTC.179		HTC		0.70960974	12.64912778	85	4	29	356	29	138	39	6	0	0	13
HTC_179.3NC	HTC.179		HTC		0.55197429	10.66856437	78	0	33	336	27	147	37	22	0	348	13
	HTC.179	AVG	HTC	Trachyandesite	0.665516297	12.227128	81.5	2	31	346	28	142.5	38	14	0	174	13
HTC_198.1NC	HTC.198		HTC		1.62823241	15.35941007	66	7	69	421	37	201	48	11	1	3263	19
HTC_198.2NC	HTC.198		HTC		1.51947229	13.20170683	70	14	64	416	37	196	53	11	2	3071	13
HTC_198.3NC	HTC.198		HTC		1.01904229	11.60759133	62	6	71	447	37	175	45	10	0	2049	20
	HTC.198	AVG	HTC	Alkali_Basalt	1.388915663	13.38956941	66	9	68	428	37	190.6666667	48.66666667	10.66666667	1	2794.333333	17.33333333
HTC_200.1NC	HTC.200		HTC		0.5638178	11.21785511	91	1	28	945	23	118	27	7	0	906	10
HTC_200.2NC	HTC.200		HTC		0.53829587	10.23793873	91	0	30	1087	19	117	30	5	0	506	8
HTC_200.3NC	HTC.200		HTC		0.70026838	10.68157464	84	7	29	1161	20	115	24	0	0	1573	7
	HTC.200	AVG	HTC	Trachyandesite	0.600794017	10.71245616	88.66666667	2.666666667	29	1064.333333	20.66666667	116.6666667	27	4	0	995	8.333333333
HTC_216.1NC	HTC.216		HTC		0.1467928	6.30283245	16	10	27	115	17	60	15	16	0	0	9
HTC_216.2NC	HTC.216		HTC		0.19466727	6.50399124	22	5	32	76	19	72	12	39	0	0	14
HTC_216.3NC	HTC.216		HTC		0.48258133	9.96858325	20	4	25	130	20	55	14	25	0	0	10
	HTC.216	AVG	HTC	Trachyandesite	0.274680467	7.591802313	19.33333333	6.333333333	28	107	18.66666667	62.33333333	13.66666667	26.66666667	0	0	11
HTC_258.1NC	HTC.258		HTC		0.54763723	11.90997288	111	0	45	336	22	117	30	13	0	1439	15
HTC_258.2NC	HTC.258		HTC		0.75114543	13.40972818	106	11	45	354	22	121	24	5	0	1763	15
HTC_258.3C	HTC.258		HTC		1.34682394	17.885547	117	0	40	324	24	129	28	0	4	3581	11
	HTC.258	AVG	HTC	Alkali_Basalt	0.881868867	14.40174935	111.3333333	3.666666667	43.33333333	338	22.66666667	122.3333333	27.33333333	6	1.333333333	2261	13.66666667
HTC_294.1NC	HTC.294		HTC		0.69326236	14.12872431	97	4	42	139	19	96	24	34	2	544	16
HTC_294.2NC	HTC.294		HTC		0.78484105	13.49179296	127	0	46	166	30	107	21	8	0	948	17
HTC_294.3NC	HTC.294		HTC		0.3136028	6.67283881	116	2	42	152	25	107	19	11	3	1262	13
	HTC.294	AVG	HTC	Trachyandesite	0.597235403	11.43111869	113.3333333	2	43.33333333	152.3333333	24.66666667	103.3333333	21.33333333	17.66666667	1.666666667	918	15.33333333
HTC_325.1NC	HTC.325		HTC		0.35296996	9.23328854	92	4	43	200	20	61	10	47	0	0	12
HTC_325.2C	HTC.325		HTC		0.54446784	12.57349665	116	3	47	175	19	72	11	31	0	0	9
	HTC.325	AVG	HTC	Andesite_Basaltic	0.4487189	10.9033926	104	3.5	45	187.5	19.5	66.5	10.5	39	0	0	10.5
HTC_329.1NC	HTC.329		HTC		0.42486507	9.64547105	22	2	39	159	22	83	13	33	0	210	16
HTC_329.2NC	HTC.329		HTC		0.33095104	8.16616046	23	0	39	119	22	84	14	31	0	0	14
	HTC.329	AVG	HTC	Andesite_Basaltic	0.377908055	8.905815755	22.5	1	39	139	22	83.5	13.5	32	0	105	15
HTC_336.1NC	HTC.336		HTC		0.24604475	6.49269661	17	0	34	94	22	62	12	23	0	593	12
HTC_336.2NC	HTC.336		HTC		0.2635598	6.2992582	19	6	35	84	21	66	16	8	0	805	13
HTC_336.3NC	HTC.336		HTC		0.34462946	7.07401263	21	6	31	79	20	75	13	13	0	1503	13
	HTC.336	AVG	HTC	Andesite_Basaltic	0.28474467	6.621989147	19	4	33.33333333	85.66666667	21	67.66666667	13.66666667	14.66666667	0	967	12.66666667
HTC_340.1NC	HTC.340		HTC		0.66590552	7.19596604	17	0	34	94	22	62	12	23	0	593	12
HTC_340.2NC	HTC.340		HTC		0.5738264	6.10496197	19	6	35	84	21	66	16	8	0	805	13
HTC_340.3C	HTC.340		HTC		0.65823226	6.08208677	21	6	31	79	20	75	13	13	0	1503	13
	HTC.340	AVG	HTC	Basalt	0.632654727	6.461004927	19	4	33.33333333	85.66666667	21	67.66666667	13.66666667	14.66666667	0	967	12.66666667
HTC_377.1NC	HTC.377		HTC		0.63237671	8.63982007	102	0	41	373	23	124	25	14	0	1520	15
HTC_377.2NC	HTC.377		HTC		0.66840767	8.17859885	109	5	49	360	25	113	23	17	0	1339	15
HTC_377.3NC	HTC.377		HTC		0.71544809	8.27910676	90	1	50	364	22	113	25	0	3	2834	10
	HTC.377	AVG	HTC	Trachyandesite	0.67207749	8.365841893	100.3333333	2	46.66666667	365.6666667	23.33333333	116.6666667	24.33333333	10.33333333	1	1897.666667	13.33333333
HTC_380.1NC	HTC.380		HTC		0.33912473	8.96350415	139	13	29	246	15	53	8	15	0	0	13
HTC_380.2NC	HTC.380		HTC		0.36381261	9.24486911	133	4	29	251	16	52	9	19	0	439	7
HTC_380.3C	HTC.380		HTC		0.24954776	7.09960426	145	0	30	267	17	51	7	0	4	1867	9
	HTC.380	AVG	HTC	Andesite_Basaltic	0.317495033	8.435992507	139	5.666666667	29.33333333	254.6666667	16	52	8	11.33333333	1.333333333	768.6666667	9.666666667
HTC_381.1NC	HTC.381		HTC		0.26372661	5.83574946	21	4	21	56	16	74	9	0	3	2059	9
HTC_381.2NC	HTC.381		HTC		0.22953056	4.83352976	10	4	35	72	16	59	8	39	0	0	10
HTC_381.3NC	HTC.381		HTC		0.25571973	5.48247059	21	6	19	53	20	74	9	0	3	1995	7
	HTC.381	AVG	HTC	Andesite_Basaltic	0.249658967	5.383916603	17.33333333	4.666666667	25	60.33333333	17.33333333	69	8.666666667	13	2	1351.333333	8.666666667
HTC_397.3NC	HTC.397		HTC		0.26222532	6.35301492	22	8	36	76	20	65	7	8	0	998	11
HTC_397.1NC	HTC.397		HTC		0.3152709	8.22663677	26	2	33	85	19	68	14	14	0	540	11
HTC_397.2NC	HTC.397		HTC		0.30442825	7.54481284	28	8	35	56	16	67	10	11	3	1801	11
	HTC.397	AVG	HTC	Andesite_Basaltic	0.293974823	7.37482151	25.33333333	6	34.66666667	72.33333333	18.33333333	66.66666667	10.33333333	11	1	1113	11
L1_001.1C	L1.1		L1		1.87727974	34.19670836	125	5	33	240	18	151	20	0	10	4383	8
L1_001.2C	L1.1		L1		1.56484461	34.15910725	135	1	32	264	22	155	26	10	10	3401	12
L1_001.3C	L1.1		L1		1.4312298	31.32858719	124	0	34	196	22	143	28	3	7	3738	13
	L1.1	AVG	L1	Alkali_Basalt	1.624451383	33.22813427	128	2	33	233.3333333	20.66666667	149.6666667	24.66666667	4.333333333	9	3840.666667	11
L1_002.1C	L1.2		L1		2.26828238	36.02715327	94	1	43	301	23	168	33	0	14	5730	9
L1_002.2C	L1.2		L1		1.87778017	28.07316029	86	0	33	246	21	166	30	13	4	3522	13
L1_002.3C	L1.2		L1		1.59553765	31.16846079	100	0	51	299	22	170	33	0	12	4486	11
	L1.2	AVG	L1	Alkali_Basalt	1.913866733	31.75625812	93.33333333	0.333333333	42.33333333	282	22	168	32	4.333333333	10	4579.333333	11
L1_003.1C	L1.3		L1		1.40987812	32.69738197	122	0	29	264	25	136	28	0	11	3841	11
L1_003.2C	L1.3		L1		1.36800881	31.46812591	124	0	25	243	22	129	31	6	6	3336	11
L1_003.3C	L1.3		L1		1.47827022	29.98052306	146	3	33	256	20	130	28	0	12	5162	13
	L1.3	AVG	L1	Alkali_Basalt	1.41871905	31.38201031	130.6666667	1	29	254.3333333	22.33333333	131.6666667	29	2	9.666666667	4113	11.66666667
L1_004.1C	L1.4		L1		1.51563566	28.91882784	136	0	31	704	23	180	35	0	9	4615	12
L1_004.2C	L1.4		L1		1.49094778	28.12205603	137	6	26	721	20	179	28	0	9	3111	10
L1_004.3C	L1.4		L1		0.99101821	17.67509516	105	4	34	528	23	149	28	11	3	2074	9
	L1.4	AVG	L1	Alkali_Basalt	1.332533883	24.90532634	126	3.333333333	30.33333333	651	22	169.3333333	30.33333333	3.666666667	7	3266.666667	10.33333333
L2NR_001.1C	L2NR.1		L2		1.92014991	23.61764321	23	10	19	58	13	65	13	22	4	1475	2
L2NR_001.2C	L2NR.1		L2		0.96983334	11.39299336	37	10	23	64	13	68	14	32	0	669	13
L2NR_001.3C	L2NR.1		L2		1.00152724	11.93356293	64	13	34	119	22	128	26	32	0	2560	11
	L2NR.1	AVG	L2	Alkali_Basalt	1.297170163	15.6480665	41.33333333	11	25.33333333	80.33333333	16	87	17.66666667	28.66666667	1.333333333	1568	8.666666667
L2NR_002.1C	L2NR.2		L2		1.91981629	24.20510694	108	0	59	454	29	181	36	0	7	5452	14
L2NR_002.2C	L2NR.2		L2		1.86360132	20.43098488	108	3	52	431	28	195	38	0	5	4557	15
L2NR_002.3C	L2NR.2		L2		1.918315	14.94107985	103	0	49	426	27	184	36	0	9	4289	13
	L2NR.2	AVG	L2	Alkali_Basalt	1.900577537	19.85905722	106.3333333	1	53.33333333	437	28	186.6666667	36.66666667	0	7	4766	14
L2NR_003.1C	L2NR.3		L2		1.44157202	14.06138544	96	2	46	220	23	150	32	0	7	4288	13
L2NR_003.2C	L2NR.3		L2		1.60888245	20.29859466	106	2	48	221	21	155	33	0	9	4808	17
L2NR_003.3C	L2NR.3		L2		1.59186783	20.04425103	105	1	46	233	24	150	29	0	6	3959	14
	L2NR.3	AVG	L2	Alkali_Basalt	1.547440767	18.13474371	102.3333333	1.666666667	46.66666667	224.6666667	22.66666667	151.6666667	31.33333333	0	7.333333333	4351.666667	14.66666667
L2NR_004.1C	L2NR.4		L2		2.71883619	23.01559654	144	10	22	250	20	221	54	0	11	5965	20
L2NR_004.2C	L2NR.4		L2		3.16054907	23.35929642	124	16	21	230	23	179	37	1	5	4544	19
L2NR_004.3C	L2NR.4		L2		2.85161695	21.35714454	120	1	19	238	21	192	40	0	6	5058	14
	L2NR.4	AVG	L2	Alkali_Basalt	2.91033407	22.57734583	129.3333333	9	20.66666667	239.3333333	21.33333333	197.3333333	43.66666667	0.333333333	7.333333333	5189	17.66666667
L2NR_005.1C	L2NR.5		L2		1.47476721	10.50600748	83	0	52	408	26	163	29	7	8	3765	16
L2NR_005.2C	L2NR.5		L2		0.93146704	6.57161605	88	10	61	248	22	158	33	1	7	4901	14
L2NR_005.3C	L2NR.5		L2		1.31729857	12.68186791	77	0	73	234	25	155	34	14	4	1810	19
	L2NR.5	AVG	L2	Alkali_Basalt	1.241177607	9.91983048	82.66666667	3.333333333	62	296.6666667	24.33333333	158.6666667	32	7.333333333	6.333333333	3492	16.33333333
L2NR_006.1C	L2NR.6		L2		1.54532784	19.96061358	94	0	24	451	19	174	31	0	6	4421	12
L2NR_006.2C	L2NR.6		L2		1.5446606	22.16421019	97	0	24	427	23	165	35	0	10	3762	13
L2NR_006.3C	L2NR.6		L2		1.4095445	22.32419362	84	0	24	469	25	162	35	0	6	3525	15
	L2NR.6	AVG	L2	Alkali_Basalt	1.499844313	21.4830058	91.66666667	0	24	449	22.33333333	167	33.66666667	0	7.333333333	3902.666667	13.33333333
L2NR_007.1C	L2NR.7		L2		2.35168738	21.44421327	94	2	72	306	31	168	36	0	7	5626	18
L2NR_007.2C	L2NR.7		L2		2.42975446	20.14604567	63	8	94	335	34	164	32	4	11	5315	17
L2NR_007.3C	L2NR.7		L2		2.59039249	23.74917561	93	0	61	328	31	172	36	0	10	5885	18
	L2NR.7	AVG	L2	Alkali_Basalt	2.45727811	21.77981152	83.33333333	3.333333333	75.66666667	323	32	168	34.66666667	1.333333333	9.333333333	5608.666667	17.66666667
L2NR_008.1C	L2NR.8		L2		2.02490659	14.61181994	97	0	44	275	27	185	41	0	10	5392	13
L2NR_008.2C	L2NR.8		L2		2.20055752	17.79090086	101	2	42	252	24	158	33	9	4	2634	20
L2NR_008.3C	L2NR.8		L2		1.92632188	18.79326353	108	1	39	315	28	157	33	0	10	4644	15
	L2NR.8	AVG	L2	Alkali_Basalt	2.05059533	17.06532811	102	1	41.66666667	280.6666667	26.33333333	166.6666667	35.66666667	3	8	4223.333333	16
L2NR_009.1C	L2NR.9		L2		1.62189363	17.6810999	94	0	34	422	25	182	41	24	0	3457	20
L2NR_009.2C	L2NR.9		L2		1.41588328	15.19585239	109	0	25	484	28	185	40	0	7	5312	13
L2NR_009.3C	L2NR.9		L2		1.45424958	15.05202457	106	0	35	174	28	151	34	0	9	5423	13
	L2NR.9	AVG	L2	Alkali_Basalt	1.497342163	15.97632562	103	0	31.33333333	360	27	172.6666667	38.33333333	8	5.333333333	4730.666667	15.33333333
L2NR_010.1C	L2NR.10		L2		1.96235284	19.08163402	103	0	36	595	25	175	46	1	5	4533	20
L2NR_010.2C	L2NR.10		L2		2.01222903	18.2586987	94	0	41	546	28	168	45	0	7	5631	13
L2NR_010.3C	L2NR.10		L2		1.72881884	14.01363346	79	0	36	288	22	152	42	0	10	4068	14
	L2NR.10	AVG	L2	Alkali_Basalt	1.90113357	17.11798873	92	0	37.66666667	476.3333333	25	165	44.33333333	0.333333333	7.333333333	4744	15.66666667
L2R_001.1C	L2R.1		L2		1.92298568	13.29578109	106	0	30	245	22	119	27	2	7	3655	14
L2R_001.2C	L2R.1		L2		1.13030456	10.03449242	100	0	37	178	17	120	29	6	2	3004	13
L2R_001.3C	L2R.1		L2		0.94497865	8.98337698	121	6	30	235	23	135	23	0	12	5213	15
	L2R.1	AVG	L2	Alkali_Basalt	1.332756297	10.77121683	109	2	32.33333333	219.3333333	20.66666667	124.6666667	26.33333333	2.666666667	7	3957.333333	14
L2R_002.1C	L2R.2		L2		2.1585214	11.19397912	100	5	23	158	21	141	31	0	6	3869	12
L2R_002.2C	L2R.2		L2		1.03455562	8.43894722	81	5	18	87	19	119	29	10	4	2334	9
L2R_002.3C	L2R.2		L2		0.45839388	6.7310276	75	12	24	69	20	130	26	12	6	4435	22
	L2R.2	AVG	L2	Alkali_Basalt	1.217156967	8.787984647	85.33333333	7.333333333	21.66666667	104.6666667	20	130	28.66666667	7.333333333	5.333333333	3546	14.33333333
L2R_004.1C	L2R.4		L2		1.5980398	16.93365274	89	6	25	192	26	164	33	0	11	5463	14
L2R_004.2C	L2R.4		L2		2.23391952	10.18218043	91	6	23	190	58	154	36	0	11	4441	15
L2R_004.3C	L2R.4		L2		1.61889105	11.32136539	88	4	26	151	26	147	30	0	8	4261	13
	L2R.4	AVG	L2	Alkali_Basalt	1.816950123	12.81239952	89.33333333	5.333333333	24.66666667	177.6666667	36.66666667	155	33	0	10	4721.666667	14
L2R_005.1C	L2R.5		L2		1.42755998	10.83255096	149	0	19	455	23	166	38	17	5	2772	13
L2R_005.2C	L2R.5		L2		1.93683091	10.91890484	146	0	29	2388	25	206	30	0	2	2853	8
L2R_005.3C	L2R.5		L2		1.07642493	10.66341745	115	0	28	2096	22	171	24	0	2	3088	4
	L2R.5	AVG	L2	Alkali_Basalt	1.48027194	10.80495775	136.6666667	0	25.33333333	1646.333333	23.33333333	181	30.66666667	5.666666667	3	2904.333333	8.333333333
L2R_006.1C	L2R.6		L2		1.97903384	11.7978844	66	9	48	305	28	152	29	0	12	4085	15
L2R_006.2C	L2R.6		L2		1.6147208	13.51709865	81	4	58	307	28	126	29	0	11	3578	15
L2R_006.3C	L2R.6		L2		2.16469337	9.56340627	77	8	35	296	30	182	42	0	10	5247	17
	L2R.6	AVG	L2	Alkali_Basalt	1.91948267	11.62612977	74.66666667	7	47	302.6666667	28.66666667	153.3333333	33.33333333	0	11	4303.333333	15.66666667
L2R_007.1C	L2R.7		L2		1.89112497	13.07689402	96	2	61	353	31	160	37	0	7	4521	16
L2R_007.2C	L2R.7		L2		1.83724534	12.35718304	97	0	53	405	26	159	37	0	5	4826	13
L2R_007.3C	L2R.7		L2		1.17250749	8.71702387	92	7	48	363	30	157	33	1	5	3490	11
	L2R.7	AVG	L2	Alkali_Basalt	1.633625933	11.38370031	95	3	54	373.6666667	29	158.6666667	35.66666667	0.333333333	5.666666667	4279	13.33333333
L2R_008.1C	L2R.8		L2		2.35585763	15.16668651	159	2	87	327	31	153	30	0	10	5519	16
L2R_008.2C	L2R.8		L2		2.25243543	14.55477491	186	0	93	310	31	163	35	0	8	4955	12
L2R_008.3C	L2R.8		L2		2.21390232	12.26696897	198	3	110	444	35	161	33	0	9	5476	19
	L2R.8	AVG	L2	Alkali_Basalt	2.274065127	13.99614346	181	1.666666667	96.66666667	360.3333333	32.33333333	159	32.66666667	0	9	5316.666667	15.66666667
L2R_009.1C	L2R.9		L2		2.1301637	12.19048002	114	9	31	171	24	148	33	0	15	5969	13
L2R_009.2C	L2R.9		L2		1.08243009	9.47833912	102	4	32	187	29	150	38	0	13	5014	11
L2R_009.3C	L2R.9		L2		1.49161502	9.34208871	87	5	34	203	29	135	33	13	5	2606	15
	L2R.9	AVG	L2	Alkali_Basalt	1.568069603	10.33696928	101	6	32.33333333	187	27.33333333	144.3333333	34.66666667	4.333333333	11	4529.666667	13
L2R_011.1C	L2R.11		L2		1.09494084	7.06943759	65	6	22	255	18	125	26	7	5	2423	13
L2R_011.2C	L2R.11		L2		1.18301652	12.65870677	108	0	24	343	27	166	41	0	2	3517	18
L2R_011.3C	L2R.11		L2		1.50279129	12.58093109	87	0	28	402	26	148	36	0	2	3638	14
	L2R.11	AVG	L2	Alkali_Basalt	1.26024955	10.76969182	86.66666667	2	24.66666667	333.3333333	23.66666667	146.3333333	34.33333333	2.333333333	3	3192.666667	15
L2R_012.1C	L2R.12		L2		2.89098411	13.81562001	118	2	44	427	29	163	37	0	11	5927	16
L2R_012.2C	L2R.12		L2		1.86927286	10.93992143	107	0	40	428	27	164	41	0	13	6286	15
L2R_012.3C	L2R.12		L2		2.46945524	12.92134266	103	0	27	358	24	142	31	16	9	3587	16
	L2R.12	AVG	L2	Alkali_Basalt	2.40990407	12.55896137	109.3333333	0.666666667	37	404.3333333	26.66666667	156.3333333	36.33333333	5.333333333	11	5266.666667	15.66666667
L2R_013.1C	L2R.13		L2		1.51413437	12.78637898	131	9	29	228	24	124	29	0	14	5098	10
L2R_013.2C	L2R.13		L2		1.48210685	11.34953048	157	2	26	233	23	124	27	0	10	3760	10
L2R_013.3C	L2R.13		L2		1.37851784	12.28026518	136	2	26	214	24	112	26	0	10	4889	10
	L2R.13	AVG	L2	Alkali_Basalt	1.45825302	12.13872488	141.3333333	4.333333333	27	225	23.66666667	120	27.33333333	0	11.33333333	4582.333333	10
L2R_014.1C	L2R.14		L2		1.0358901	10.87744354	89	0	35	188	31	145	29	0	9	3922	12
L2R_014.2C	L2R.14		L2		1.45108019	12.25067039	93	6	33	207	31	149	34	0	13	4896	13
L2R_014.3C	L2R.14		L2		1.62406216	12.15659613	92	7	31	246	31	148	34	0	12	4283	16
	L2R.14	AVG	L2	Alkali_Basalt	1.37034415	11.76157002	91.33333333	4.333333333	33	213.6666667	31	147.3333333	32.33333333	0	11.33333333	4367	13.66666667
L2R_015.1C	L2R.15		L2		2.85345186	9.43802158	65	6	41	825	19	152	34	20	7	4301	13
L2R_015.2C	L2R.15		L2		1.72765117	8.98351995	63	5	32	758	17	152	28	5	9	6732	10
L2R_015.3C	L2R.15		L2		1.27142582	5.61914991	59	0	32	743	17	148	30	0	11	6887	13
	L2R.15	AVG	L2	Alkali_Basalt	1.95084295	8.013563813	62.33333333	3.666666667	35	775.3333333	17.66666667	150.6666667	30.66666667	8.333333333	9	5973.333333	12
L2R_016.1C	L2R.16		L2		1.54649551	11.39227851	136	1	30	411	26	144	29	0	13	4592	10
L2R_016.2C	L2R.16		L2		1.52097358	8.65797726	153	0	33	321	28	141	28	0	13	3860	10
L2R_016.3C	L2R.16		L2		1.18151523	8.58777899	149	0	24	396	28	160	28	0	11	4726	13
	L2R.16	AVG	L2	Alkali_Basalt	1.416328107	9.546011587	146	0.333333333	29	376	27.33333333	148.3333333	28.33333333	0	12.33333333	4392.666667	11
L2R_017.1C	L2R.17		L2		1.52047315	15.17440689	79	2	34	234	29	130	32	0	12	5177	11
L2R_017.2C	L2R.17		L2		1.18368376	8.97780115	76	8	34	228	25	127	24	0	14	5085	13
L2R_017.3C	L2R.17		L2		1.48310771	14.00205289	71	0	33	252	25	121	30	0	11	3523	12
	L2R.17	AVG	L2	Alkali_Basalt	1.395754873	12.71808698	75.33333333	3.333333333	33.66666667	238	26.33333333	126	28.66666667	0	12.33333333	4595	12
L2R_019.1C	L2R.19		L2		1.3661739	12.04179122	116	0	27	349	25	141	38	0	13	5214	15
L2R_019.2C	L2R.19		L2		1.59053335	10.05379337	117	0	30	308	25	145	34	0	10	4884	14
L2R_019.3C	L2R.19		L2		1.684781	14.10384753	73	3	27	468	27	145	35	3	10	3655	12
	L2R.19	AVG	L2	Alkali_Basalt	1.54716275	12.06647737	102	1	28	375	25.66666667	143.6666667	35.66666667	1	11	4584.333333	13.66666667
L2R_020.1C	L2R.20		L2		2.73251461	13.77716108	126	0	38	224	25	162	41	0	13	7629	20
L2R_020.2C	L2R.20		L2		2.65161176	13.01799038	112	0	32	234	26	166	40	0	14	6144	16
L2R_020.3C	L2R.20		L2		2.7406883	12.85529052	88	0	43	231	29	153	34	0	17	5958	15
	L2R.20	AVG	L2	Alkali_Basalt	2.708271557	13.21681399	108.6666667	0	37.66666667	229.6666667	26.66666667	160.3333333	38.33333333	0	14.66666667	6577	17
