# Supplementary material for: Geochemical fingerprinting of Pleistocene stone tools from the Tràng An Landscape Complex, Ninh Bình Province, Vietnam
Source: PLoS One. 2022 Jun 22;17(6):e0269658. doi: 10.1371/journal.pone.0269658 (PMC9216604; doi:10.1371/journal.pone.0269658)
Supplement: S2 File — (R) [file pone.0269658.s002.R]

###############################################################################################################################
#R code for Utting 2021: Geochemical Fingerprinting of Pleistocene Stone Tools from the Tràng An Landscape Complex, Ninh Bình Province, Vietnam
###############################################################################################################################
######################## 
#load required packages
library(ggbiplot) #to install: devtools::install_github("vqv/ggbiplot")
library(ggpubr)
library(ggthemes)
library(plotly)
library(tidyverse)

d <- read.csv("Utting2021_PLOS/Utting2021_rawdata.csv") #make sure to set working directory to file location
View(d)

d$Specimen <- as.factor(d$Specimen)
d$Location <- as.factor(d$Location)
d$Classification <- as.factor(d$Classification)

d$Location <- factor(d$Location, levels = c("HTC", "TB1", "TB3", "L1", "L2")) #relevel factors
str(d) #check to make sure that all variables are properly organized

d <- d %>% 
  filter(Type == "AVG") %>% 
  select("Specimen", "Classification", "Location", "TiO2", "Fe2O3", "Ni", "As", "Rb", "Sr", "Y", "Zr", "Nb", "Sn", "Sb", "Ba", "Th")
d$Classification <- droplevels(d$Classification)

#Pearce W-F Diagram
Pearce_WF <- ggplot(d, aes(x = (Nb/Y), y = ((Zr/TiO2)/10000))) +
  geom_point(aes(color = Location, shape = Location, size = 1.5)) +
  scale_x_log10(limits = c(0.1, 100), breaks = c(0.1, 0.5, 1, 5, 10, 50, 100),
                labels = c("0.1", "0.5", "1", "5", "10", "50", "100")) +
  scale_y_log10(limits = c(0.001, 2), breaks = c(0.001, 0.01, 0.1, 1),
                labels = c("0.001", "0.01", "0.1", "1")) +
  geom_segment(aes(x = 0.67, y = 0.001, xend = 0.67, yend = 0.08)) + #subalkaline - alkaline boundary
  geom_segment(aes(x = 3.9, y = 0.001, xend = 3.9, yend = 2)) + #alkaline - ultra-alkaline boundary
  geom_segment(aes(x = 0.1, y = 0.015, xend = 0.67, yend = 0.04), linetype = "longdash") +
  geom_segment(aes(x = 0.1, y = 0.006, xend = 0.67, yend = 0.014), linetype = "longdash") +
  geom_segment(aes(x = 0.67, y = 0.014, xend = 3.9, yend = 0.03), linetype = "longdash") +
  geom_segment(aes(x = 0.67, y = 0.04, xend = 3.9, yend = 0.1), linetype = "longdash") +
  geom_segment(aes(x = 0.67, y = 0.08, xend = 3.9, yend = 2), linetype = "longdash") +
  geom_segment(aes(x = 0.1, y = 2, xend = 0.67, yend = 0.08), linetype = "longdash") +
  geom_segment(aes(x = 3.9, y = 0.1, xend = 100, yend = 0.5), linetype = "longdash") +
  geom_segment(aes(x = 3.9, y = 0.03, xend = 100, yend = 0.12), linetype = "longdash") +
  xlab("Nb (ppm) / Y (ppm)") +
  ylab(expression((Zr~(ppm)~"/"~TiO[2]~(wt*"%"))/10000)) +
  annotate("text", x = 0.25, y = 0.003, label = "Basalt", size = 5) +
  annotate("text", x = 0.25, y = 0.002, label = "Subalkaline", size = 5, fontface = "italic") +
  annotate("text", x = 1.5, y = 0.003, label = "Alkali Basalt", size = 5) +
  annotate("text", x = 1.5, y = 0.002, label = "Alkaline", size = 5, fontface = "italic") +
  annotate("text", x = 0.20, y = 0.016, label = "Andesite &", size = 5) +
  annotate("text", x = 0.20, y = 0.012, label = "Basaltic Andesite", size = 5) +
  annotate("text", x = 0.20, y = 0.14, label = "Rhyolite &", size = 5) +
  annotate("text", x = 0.20, y = 0.08, label = "Dacite", size = 5) +
  annotate("text", x = 0.67, y = 0.5, label = "Alkali Rhyolite", size = 5) +
  annotate("text", x = 1.75, y = 0.14, label = "Trachyte", size = 5) +
  annotate("text", x = 1.4, y = 0.03, label = "Trachyandesite", size = 5) +
  annotate("text", x = 10, y = 0.5, label = "Phonolite", size = 5) +
  annotate("text", x = 10, y = 0.08, label = "Tephriphonolite", size = 5) +
  annotate("text", x = 10, y = 0.003, label = "Foidite", size = 5) +
  annotate("text", x = 10, y = 0.002, label = "Ultra-alkaline", size = 5, fontface = "italic") +
  theme_hc() +
  scale_shape_manual(values = c(0,4,5,2,3)) +
  scale_color_manual(values = c("red","cyan3","magenta","forestgreen","blue")) +
  guides(size = "none") +
  theme(text = element_text(size = 20),
        axis.text.x = element_text(size = c(14, 10, 14, 10, 14, 10, 14), 
                                   face = c("bold", "plain", "bold", "plain", "bold", "plain", "bold")),
        axis.text.y = element_text(size = 12)) +
  guides(shape = guide_legend(override.aes = list(size = 5)))
Pearce_WF

#Interactive plot using plotly
plt2 <- ggplot(d, aes(x = (Nb/Y), y = ((Zr/TiO2)/10000))) +
  geom_point(aes(color = Location, shape = Location, size = 1.5, Specimen = Specimen)) +
  scale_x_log10(limits = c(0.1, 100), breaks = c(0.1, 0.5, 1, 5, 10, 50, 100),
                labels = c("0.1", "0.5", "1", "5", "10", "50", "100")) +
  scale_y_log10(limits = c(0.001, 2), breaks = c(0.001, 0.01, 0.1, 1),
                labels = c("0.001", "0.01", "0.1", "1")) +
  geom_segment(aes(x = 0.67, y = 0.001, xend = 0.67, yend = 0.08)) + #subalkaline - alkaline boundary
  geom_segment(aes(x = 3.9, y = 0.001, xend = 3.9, yend = 2)) + #alkaline - ultra-alkaline boundary
  geom_segment(aes(x = 0.1, y = 0.015, xend = 0.67, yend = 0.04), linetype = "longdash") +
  geom_segment(aes(x = 0.1, y = 0.006, xend = 0.67, yend = 0.014), linetype = "longdash") +
  geom_segment(aes(x = 0.67, y = 0.014, xend = 3.9, yend = 0.03), linetype = "longdash") +
  geom_segment(aes(x = 0.67, y = 0.04, xend = 3.9, yend = 0.1), linetype = "longdash") +
  geom_segment(aes(x = 0.67, y = 0.08, xend = 3.9, yend = 2), linetype = "longdash") +
  geom_segment(aes(x = 0.1, y = 2, xend = 0.67, yend = 0.08), linetype = "longdash") +
  geom_segment(aes(x = 3.9, y = 0.1, xend = 100, yend = 0.5), linetype = "longdash") +
  geom_segment(aes(x = 3.9, y = 0.03, xend = 100, yend = 0.12), linetype = "longdash") +
  annotate("text", x = 0.25, y = 0.003, label = "Basalt", size = 5) +
  annotate("text", x = 0.25, y = 0.002, label = "Subalkaline", size = 5, fontface = "italic") +
  annotate("text", x = 1.5, y = 0.003, label = "Alkali Basalt", size = 5) +
  annotate("text", x = 1.5, y = 0.002, label = "Alkaline", size = 5, fontface = "italic") +
  annotate("text", x = 0.20, y = 0.016, label = "Andesite &", size = 5) +
  annotate("text", x = 0.20, y = 0.012, label = "Basaltic Andesite", size = 5) +
  annotate("text", x = 0.20, y = 0.14, label = "Rhyolite &", size = 5) +
  annotate("text", x = 0.20, y = 0.08, label = "Dacite", size = 5) +
  annotate("text", x = 0.67, y = 0.5, label = "Alkali Rhyolite", size = 5) +
  annotate("text", x = 1.75, y = 0.14, label = "Trachyte", size = 5) +
  annotate("text", x = 1.4, y = 0.03, label = "Trachyandesite", size = 5) +
  annotate("text", x = 10, y = 0.5, label = "Phonolite", size = 5) +
  annotate("text", x = 10, y = 0.08, label = "Tephriphonolite", size = 5) +
  annotate("text", x = 10, y = 0.003, label = "Foidite", size = 5) +
  annotate("text", x = 10, y = 0.002, label = "Ultra-alkaline", size = 5, fontface = "italic") +
  theme_minimal()
ggplotly(plt2, tooltip = "Specimen")

#Investigating raw material groups by site
xtab_full <- table(d$Location, d$Classification)
xtab_full
prop.table(xtab_full, margin = 1) %>% #proportion table
  round(3)

########################
#raw material variability between archaeological sites
archset <- d %>% 
  filter(Location %in% c("HTC", "TB1", "TB3"))
archset$Location <- droplevels(archset$Location)

xtab <- table(archset$Location, archset$Classification) #create contingency table
xtab

chisq.test(xtab, simulate.p.value = T, B = 1e4) #chi-square test with Monte Carlo p-value simulation (n = 1e4) to adjust for low (i.e. <5) cell counts
prop.table(xtab, margin = 1) %>% #proportion table
  round(3) 

########################
#Alkali basalt group principle component analysis
alk_basalt <- d %>% 
  filter(Classification == "Alkali_Basalt") 
View(alk_basalt)

alk_basalt_pca <- prcomp(alk_basalt[,4:16], center = T, scale. = T)
print(alk_basalt_pca)
summary(alk_basalt_pca)

alk_basalt_p <- ggbiplot(alk_basalt_pca, obs.scale = 1, var.scale = 1, group = alk_basalt$Location, 
                         ellipse = T, circle = T, var.axes = F, alpha = 0) +
  scale_color_manual(name = "Location", values = c("red","cyan3","magenta","forestgreen","blue")) +
  scale_shape_manual(name = "Location", values = c(0,4,5,2,3)) +
  geom_point(aes(color = alk_basalt$Location, shape = alk_basalt$Location), size = 3) +
  ggtitle("Principal Component Analysis: Alkali Basalt") +
  xlab("Standardized PC1 (37.8% explained variance)") +
  ylab("Standardized PC2 (14.4% explained variance)") +
  labs(color = "Groups") +
  theme_minimal() +
  theme(text = element_text(size = 20))
alk_basalt_p

########################
#andesite basalt group pca
andesitic_basalt <- d %>% 
  filter(Classification == "Andesite_Basaltic")

andesitic_basalt_pca <- prcomp(andesitic_basalt[,4:16], center = T, scale. = T)
print(andesitic_basalt_pca)
summary(andesitic_basalt_pca)

andesite_p <- ggbiplot(andesitic_basalt_pca, obs.scale = 1, var.scale = 1, group = andesitic_basalt$Location, 
                       ellipse = T, circle = T, var.axes = F, alpha = 0) +
  scale_color_manual(name = "Location", values = c("red","cyan3","magenta")) +
  scale_shape_manual(name = "Location", values = c(0,4,5)) +
  geom_point(aes(color = andesitic_basalt$Location, shape = andesitic_basalt$Location), size = 3) +
  ggtitle("Principal Component Analysis: Andesite Basalt") +
  xlab("Standardized PC1 (26.4% explained variance)") +
  ylab("Standardized PC2 (21.5% explained variance)") +
  labs(color = "Groups") +
  theme_minimal() +
  theme(text = element_text(size = 20))
andesite_p

########################
#Trachyandesite group pca
trachyandesite <- d %>% 
  filter(Classification == "Trachyandesite")

trachy_pca <- prcomp(trachyandesite[,4:16], center = T, scale. = T)
print(trachy_pca)
summary(trachy_pca)

trachy_p <- ggbiplot(trachy_pca, obs.scale = 1, var.scale = 1, group = trachyandesite$Location, 
                     ellipse = T, circle = T, var.axes = F, alpha = 0) +
  scale_color_manual(name = "Location", values = c("red","cyan3","magenta")) +
  scale_shape_manual(name = "Location", values = c(0,4,5)) +
  geom_point(aes(color = trachyandesite$Location, shape = trachyandesite$Location), size = 3) +
  ggtitle("Principal Component Analysis: Trachyandesite") +
  xlab("Standardized PC1 (29.2% explained variance)") +
  ylab("Standardized PC2 (22.2% explained variance)") +
  labs(color = "Groups") +
  theme_minimal() +
  theme(text = element_text(size = 20))
trachy_p

########################
#TiO2 plot: alk basalt
TiO2_plot <- ggplot(alk_basalt, aes(x = Location, y = TiO2, fill = Location)) +
  geom_boxplot(alpha = 0.5) +
  scale_fill_manual(values = c("red", "cyan3", "magenta", "forestgreen", "blue")) +
  ggtitle(expression(TiO[2]~by~Location~(Alkali~Basalt))) +
  ylab(expression(TiO[2]~wt*"%")) +
  theme_minimal() +
  theme(text = element_text(size = 20))
TiO2_plot

########################
#Nb plot: alk basalt
Nb_plot <- ggplot(alk_basalt, aes(x = Location, y = Nb, fill = Location)) +
  geom_boxplot(alpha = 0.5) +
  scale_fill_manual(values = c("red", "cyan3", "magenta", "forestgreen", "blue")) +
  ggtitle(expression(Nb~by~Location~(Alkali~Basalt))) +
  ylab("Nb (ppm)") +
  theme_minimal() +
  theme(text = element_text(size = 20))
Nb_plot

########################
#Zr plot: alk basalt
Zr_plot <- ggplot(alk_basalt, aes(x = Location, y = Zr, fill = Location)) +
  geom_boxplot(alpha = 0.5) +
  scale_fill_manual(values = c("red", "cyan3", "magenta", "forestgreen", "blue")) +
  ggtitle(expression(Zr~by~Location~(Alkali~Basalt))) +
  ylab("Zr (ppm)") +
  theme_minimal() +
  theme(text = element_text(size = 20))
Zr_plot

########################
#Y plot: alk basalt
Y_plot <- ggplot(alk_basalt, aes(x = Location, y = Y, fill = Location)) +
  geom_boxplot(alpha = 0.5) +
  scale_fill_manual(values = c("red", "cyan3", "magenta", "forestgreen", "blue")) +
  ggtitle(expression(Y~by~Location~(Alkali~Basalt))) +
  ylab("Y (ppm)") +
  theme_minimal() +
  theme(text = element_text(size = 20))
Y_plot

########################
#arranging all four plots together using ggpubr::ggarrange()
ggarrange(TiO2_plot, Nb_plot, Zr_plot, Y_plot)

########################
#ratio plots: niobium to titanium
Nb_TiO2_p <- ggplot(alk_basalt, aes(x = Nb, y = TiO2)) +
  geom_point(aes(shape = Location, color = Location), size = 3) +
  ggtitle("Elemental Correlations (Alkali Basalt)") +
  xlab("Nb (ppm)") +
  ylab(expression(TiO[2]~(wt*"%"))) +
  theme_minimal() +
  scale_shape_manual(values = c(0,4,5,2,3)) +
  scale_color_manual(values = c("red","cyan3","magenta","forestgreen","blue")) +
  theme(text = element_text(size = 20)) +
  theme(legend.position = "none")
Nb_TiO2_p

########################
Nb_Zr_p <- ggplot(alk_basalt, aes(x = Nb, y = Zr)) +
  geom_point(aes(shape = Location, color = Location), size = 3) +
  xlab("Nb (ppm)") +
  ylab(Zr~(ppm)) +
  theme_minimal() +
  scale_shape_manual(values = c(0,4,5,2,3)) +
  scale_color_manual(values = c("red","cyan3","magenta","forestgreen","blue")) +
  theme(text = element_text(size = 20)) +
  theme(legend.position = "none")
Nb_Zr_p

########################
#arranging ratio plots using ggpubr::ggarrange
ggarrange(Nb_TiO2_p, Nb_Zr_p, common.legend = T, legend = "bottom")
